# Supplementary material for: Characterizing the Infection-Induced Transcriptome of Nasonia vitripennis Reveals a Preponderance of Taxonomically-Restricted Immune Genes
Source: PLoS One. 2013 Dec 27;8(12):e83984. doi: 10.1371/journal.pone.0083984 (PMC3873987; doi:10.1371/journal.pone.0083984)
Supplement: Table S1 — Homology-based annotation of immune genes in Nasonia. (XLS) [file pone.0083984.s001.xls]

## Sheet: Sheet1
ogs2	immune.class	evidence.source	evidence.type	expression.class	log2FoldChange
Nasvi2EG000015	recognition	hmm	PGRP HMM	not regulated	-0.286213
Nasvi2EG000213	signaling	blastp	Uba2	not regulated	0.114459
Nasvi2EG000273	recognition	hmm	ML HMM	not regulated	0.536784
Nasvi2EG000282	AMP	amp pub	Hisnavicin-1 from Tian et al 2010	not regulated	0.0414495
Nasvi2EG000362	recognition	hmm	srca hmm	not regulated	0.255041
Nasvi2EG000385	AMP	amp pub	Glynavicin-5 from Tian et al 2010	filtered	-0.669174
Nasvi2EG000393	AMP	amp pub	Glynavicin-6 from Tian et al 2010	not regulated	-0.269123
Nasvi2EG000399	recognition	hmm	srcb hmm	not regulated	0.221177
Nasvi2EG000410	recognition	hmm	srcb hmm	not regulated	0.316223
Nasvi2EG000411	recognition	hmm	srcb hmm	filtered	-0.185178
Nasvi2EG000412	recognition	hmm	srcb hmm	not regulated	0.457415
Nasvi2EG000447	signaling	blastp	p38b	not regulated	0.0695784
Nasvi2EG000666	signaling	blastp	kn	not regulated	0.394433
Nasvi2EG000703	signaling	blastp	dpp	not regulated	0.383383
Nasvi2EG000760	protease	hmm	CLIP domain HMM	not regulated	0.150987
Nasvi2EG000776	recognition	hmm	CTL domain HMM	not regulated	0.475184
Nasvi2EG000777	recognition	hmm	CTL domain HMM	not regulated	0.73375
Nasvi2EG000808	protease	hmm	CLIP domain HMM	not regulated	0.507838
Nasvi2EG000809	protease	hmm	CLIP domain HMM	not regulated	0.650895
Nasvi2EG000810	protease	hmm	CLIP domain HMM	filtered	0.847744
Nasvi2EG000811	protease	hmm	CLIP domain HMM	filtered	1.2377
Nasvi2EG000812	protease	hmm	CLIP domain HMM	filtered	-0.210133
Nasvi2EG000813	protease	hmm	CLIP domain HMM	not expressed	NA
Nasvi2EG000814	protease	hmm	CLIP domain HMM	filtered	-0.210133
Nasvi2EG000827	protease	hmm	SRPN HMM	not regulated	0.339569
Nasvi2EG000948	signaling	blastp	Rac1	not regulated	0.285976
Nasvi2EG000961	recognition	hmm	srcc hmm	not regulated	0.396308
Nasvi2EG001026	protease	hmm	CLIP domain HMM	filtered	-0.210133
Nasvi2EG001033	recognition	blastp	Mcr	not regulated	0.579971
Nasvi2EG001092	recognition	hmm	srcc hmm	not regulated	0.0103125
Nasvi2EG001153	signaling	blastp	ref(2)P	not regulated	-0.364043
Nasvi2EG001273	other effector	blastp	Tsf2	not regulated	0.345406
Nasvi2EG001325	recognition	hmm	NIM HMM	not regulated	0.484218
Nasvi2EG001334	signaling	blastp	Myd88	not regulated	-0.149782
Nasvi2EG001359	protease	hmm	CLIP domain HMM	not regulated	0.125064
Nasvi2EG001366	protease	hmm	CLIP domain HMM	not regulated	0.39324
Nasvi2EG001376	recognition	hmm	CTL domain HMM	not regulated	-0.310882
Nasvi2EG001409	protease	hmm	CLIP domain HMM	not regulated	0.027943
Nasvi2EG001416	recognition	blastp	Sr-CII	not regulated	0.419529
Nasvi2EG001417	protease	hmm	SRPN HMM	not regulated	1.03275
Nasvi2EG001465	protease	hmm	SRPN HMM	not regulated	-0.268327
Nasvi2EG001466	protease	hmm	CLIP domain HMM	not regulated	0.120913
Nasvi2EG001574	other effector	hmm	lys HMM	not regulated	0.466924
Nasvi2EG001581	AMP	amp pub	Nasonin-9 from Tian et al 2010	not regulated	-0.167891
Nasvi2EG001680	signaling	hmm	spz HMM	not regulated	0.168433
Nasvi2EG002073	recognition	hmm	CTL domain HMM	filtered	-0.185178
Nasvi2EG002081	AMP	amp pub	Nasonin-8 from Tian et al 2010	not regulated	0.877511
Nasvi2EG002112	recognition	blastp	GNBP3	not regulated	0.107817
Nasvi2EG002128	signaling	blastp	tamo	not regulated	-0.223714
Nasvi2EG002151	signaling	blastp	srp	not regulated	0.545707
Nasvi2EG002204	protease	hmm	CLIP domain HMM	not regulated	-0.354478
Nasvi2EG002205	protease	hmm	CLIP domain HMM	not regulated	0.353677
Nasvi2EG002209	recognition	blastp	modSP	not regulated	0.814378
Nasvi2EG002263	recognition	hmm	CTL domain HMM	not regulated	-0.570571
Nasvi2EG002264	recognition	hmm	CTL domain HMM	not regulated	0.0158643
Nasvi2EG002308	recognition	hmm	CTL domain HMM	not regulated	-0.563069
Nasvi2EG002345	recognition	blastp	Tep4	not regulated	1.0716
Nasvi2EG002563	ppo	hmm	PPO HMM	not regulated	0.721809
Nasvi2EG002633	signaling	blastp	Thor	not regulated	0.553902
Nasvi2EG002651	protease	hmm	CLIP domain HMM	induced	1.54291
Nasvi2EG002780	recognition	hmm	CTL domain HMM	not regulated	0.0527467
Nasvi2EG002801	recognition	hmm	srcb hmm	not expressed	NA
Nasvi2EG003050	protease	hmm	CLIP domain HMM	not regulated	0.433752
Nasvi2EG003078	signaling	blastp	emb	not regulated	-0.284277
Nasvi2EG003090	recognition	hmm	gale HMM	not regulated	0.387882
Nasvi2EG003119	protease	hmm	CLIP domain HMM	filtered	0.508329
Nasvi2EG003133	signaling	blastp	dl	not regulated	0.698708
Nasvi2EG003134	signaling	hmm	rel HMM	not regulated	0.237801
Nasvi2EG003170	signaling	blastp	cact	not regulated	0.407037
Nasvi2EG003172	signaling	hmm	rel HMM	not regulated	0.11589
Nasvi2EG003181	other effector	hmm	hpx HMM	not regulated	0.332177
Nasvi2EG003216	recognition	hmm	srca hmm	not regulated	0.770628
Nasvi2EG003305	signaling	blastp	ush	not regulated	0.493202
Nasvi2EG003323	recognition	blastp	Corin	not regulated	0.195451
Nasvi2EG003402	recognition	hmm	srcb hmm	not regulated	0.370718
Nasvi2EG003412	recognition	hmm	NIM HMM	not regulated	0.751019
Nasvi2EG003418	signaling	blastp	spz	not regulated	0.389331
Nasvi2EG003466	other effector	hmm	gpx HMM	not regulated	0.0158643
Nasvi2EG003467	other effector	hmm	gpx HMM	not regulated	0.128086
Nasvi2EG003603	recognition	hmm	srcb hmm	not regulated	0.595006
Nasvi2EG003605	signaling	hmm	Toll HMM	not regulated	0.0984071
Nasvi2EG003621	signaling	blastp	hep	not regulated	0.333999
Nasvi2EG003693	signaling	blastp	bsk	not regulated	0.538788
Nasvi2EG003725	ppo	blastp	Catsup	not regulated	0.392072
Nasvi2EG003738	signaling	blastp	Nup214	not regulated	0.305531
Nasvi2EG003826	protease	hmm	CLIP domain HMM	filtered	0.157844
Nasvi2EG003827	protease	hmm	CLIP domain HMM	not expressed	NA
Nasvi2EG003828	protease	hmm	CLIP domain HMM	filtered	0.19807
Nasvi2EG003845	protease	hmm	CLIP domain HMM	not regulated	0.0449192
Nasvi2EG003846	protease	hmm	CLIP domain HMM	not regulated	0.330246
Nasvi2EG003847	protease	hmm	CLIP domain HMM	not regulated	0.66126
Nasvi2EG003848	protease	hmm	CLIP domain HMM	not regulated	0.483827
Nasvi2EG003849	protease	hmm	CLIP domain HMM	not regulated	-0.206839
Nasvi2EG003850	protease	hmm	CLIP domain HMM	not regulated	0.563448
Nasvi2EG003878	signaling	blastp	mbo	not regulated	-0.190887
Nasvi2EG003989	AMP	amp pub	Nasonin-2 from Tian et al 2010	induced	2.41731
Nasvi2EG003990	AMP	amp pub	Nasonin-3 from Tian et al 2010	induced	1.64686
Nasvi2EG003991	AMP	amp pub	Nasonin-1 from Tian et al 2010	induced	2.31031
Nasvi2EG003999	signaling	hmm	spz HMM	not regulated	0.307561
Nasvi2EG004046	other effector	blastp	Duox	not regulated	0.271386
Nasvi2EG004051	protease	hmm	SRPN HMM	not regulated	-0.167492
Nasvi2EG004245	signaling	blastp	ytr	not regulated	-0.70454
Nasvi2EG004277	ppo	blastp	Pu	not regulated	0.41243
Nasvi2EG004312	signaling	blastp	Socs36E	not regulated	0.854202
Nasvi2EG004389	AMP	amp pub	Nahelixin from Tian et al 2010	not regulated	0.220084
Nasvi2EG004433	recognition	hmm	BGBP HMM	not regulated	-0.99258
Nasvi2EG004678	recognition	hmm	srcb hmm	not regulated	-0.153147
Nasvi2EG004690	other effector	hmm	hpx HMM	not regulated	0.0841344
Nasvi2EG004707	protease	hmm	CLIP domain HMM	filtered	0.221434
Nasvi2EG004754	protease	hmm	CLIP domain HMM	filtered	0.256858
Nasvi2EG004825	signaling	hmm	rel HMM	not regulated	-0.074437
Nasvi2EG004879	protease	hmm	CLIP domain HMM	filtered	0.19807
Nasvi2EG004902	recognition	hmm	CTL domain HMM	not regulated	0.565529
Nasvi2EG005040	protease	hmm	CLIP domain HMM	not regulated	-0.15951
Nasvi2EG005041	protease	hmm	CLIP domain HMM	filtered	-0.385893
Nasvi2EG005042	protease	hmm	CLIP domain HMM	filtered	0.543877
Nasvi2EG005043	protease	hmm	CLIP domain HMM	not regulated	-0.0063108
Nasvi2EG005057	signaling	blastp	tub	not regulated	-0.122648
Nasvi2EG005097	other effector	blastp	Hml	not regulated	0.993985
Nasvi2EG005172	signaling	blastp	Aos1	not regulated	-0.540739
Nasvi2EG005229	signaling	blastp	Stam	not regulated	0.106189
Nasvi2EG005230	recognition	hmm	CTL domain HMM	not regulated	-0.1775
Nasvi2EG005253	protease	hmm	CLIP domain HMM	not regulated	0.564193
Nasvi2EG005292	ppo	hmm	PPO HMM	filtered	0.325244
Nasvi2EG005298	signaling	blastp	Tl	not regulated	0.433916
Nasvi2EG005329	signaling	hmm	Toll HMM	not regulated	-0.027692
Nasvi2EG005330	ppo	hmm	PPO HMM	not regulated	0.0555097
Nasvi2EG005331	ppo	hmm	PPO HMM	not regulated	0.0214821
Nasvi2EG005332	ppo	hmm	PPO HMM	not regulated	-0.174463
Nasvi2EG005333	signaling	hmm	spz HMM	not regulated	0.586365
Nasvi2EG005342	signaling	blastp	phl	not regulated	0.411526
Nasvi2EG005436	protease	hmm	CLIP domain HMM	not regulated	0.434436
Nasvi2EG005437	protease	hmm	CLIP domain HMM	filtered	0.568731
Nasvi2EG005462	protease	hmm	CLIP domain HMM	not regulated	0.0307118
Nasvi2EG005463	protease	hmm	CLIP domain HMM	filtered	0.36453
Nasvi2EG005473	AMP	amp pub	Nahymenoptaecin-1 from Tian et al 2010	induced	4.63509
Nasvi2EG005509	ppo	blastp	proPO59	filtered	0.0890877
Nasvi2EG005617	signaling	hmm	Toll HMM	not regulated	0.691226
Nasvi2EG005633	other effector	blastp	CG6426	induced	1.43873
Nasvi2EG005664	other effector	hmm	tpx HMM	not regulated	-0.648959
Nasvi2EG005749	protease	hmm	CLIP domain HMM	not regulated	0.264868
Nasvi2EG005754	protease	hmm	CLIP domain HMM	filtered	-0.00982248
Nasvi2EG005755	protease	hmm	CLIP domain HMM	induced	1.57626
Nasvi2EG005758	protease	hmm	CLIP domain HMM	not regulated	-0.608341
Nasvi2EG005788	AMP	amp pub	Nasonin-4 from Tian et al 2010	not regulated	-0.442551
Nasvi2EG005866	protease	hmm	CLIP domain HMM	not regulated	0.0891464
Nasvi2EG005899	AMP	amp pub	Nasonin-6 from Tian et al 2010	not regulated	-0.266879
Nasvi2EG005937	signaling	blastp	Ras85D	not regulated	0.281525
Nasvi2EG006036	recognition	hmm	NIM HMM	not regulated	0.202643
Nasvi2EG006084	protease	hmm	CLIP domain HMM	not regulated	0.485101
Nasvi2EG006215	signaling	blastp	Su(var)2-10	not regulated	0.207458
Nasvi2EG006236	other effector	hmm	hpx HMM	not regulated	0.137299
Nasvi2EG006237	other effector	hmm	hpx HMM	not regulated	0.666819
Nasvi2EG006333	protease	hmm	CLIP domain HMM	not regulated	0.749042
Nasvi2EG006334	protease	hmm	CLIP domain HMM	not regulated	0.506734
Nasvi2EG006335	protease	hmm	CLIP domain HMM	not regulated	0.913159
Nasvi2EG006336	protease	hmm	CLIP domain HMM	not regulated	1.20095
Nasvi2EG006337	protease	hmm	CLIP domain HMM	not regulated	0.648945
Nasvi2EG006338	protease	hmm	CLIP domain HMM	not regulated	0.270669
Nasvi2EG006450	protease	hmm	CLIP domain HMM	not regulated	0.231553
Nasvi2EG006538	signaling	blastp	Uev1A	not regulated	-0.0385551
Nasvi2EG006652	protease	hmm	CLIP domain HMM	filtered	-0.336587
Nasvi2EG006690	recognition	hmm	gale HMM	not regulated	-0.184746
Nasvi2EG006734	signaling	blastp	dom	not regulated	0.380782
Nasvi2EG006752	signaling	blastp	Tab2	not regulated	0.237081
Nasvi2EG006786	AMP	amp pub	Nasonin-13 from Tian et al 2010	not regulated	0.961465
Nasvi2EG006833	protease	hmm	CLIP domain HMM	not regulated	0.857859
Nasvi2EG006946	recognition	hmm	NIM HMM	not regulated	0.480094
Nasvi2EG007033	signaling	blastp	Rel	not regulated	1.14806
Nasvi2EG007106	recognition	hmm	srcc hmm	not regulated	0.173852
Nasvi2EG007165	protease	hmm	CLIP domain HMM	not regulated	0.348229
Nasvi2EG007166	protease	hmm	CLIP domain HMM	not regulated	0.357693
Nasvi2EG007167	protease	hmm	CLIP domain HMM	not regulated	0.282394
Nasvi2EG007168	protease	hmm	CLIP domain HMM	not expressed	NA
Nasvi2EG007190	protease	hmm	SRPN HMM	not regulated	-0.650035
Nasvi2EG007191	signaling	blastp	Dredd	not regulated	-0.666528
Nasvi2EG007240	recognition	hmm	srcc hmm	not regulated	1.19492
Nasvi2EG007243	recognition	hmm	FREP HMM	not regulated	0.576621
Nasvi2EG007282	protease	hmm	CLIP domain HMM	not regulated	-0.0700052
Nasvi2EG007347	protease	hmm	CLIP domain HMM	not regulated	0.639513
Nasvi2EG007445	recognition	blastp	crq	not regulated	-0.209861
Nasvi2EG007628	signaling	blastp	Dsor1	not regulated	0.433315
Nasvi2EG007725	recognition	hmm	PGRP HMM	induced	2.10933
Nasvi2EG007751	signaling	blastp	Stat92E	not regulated	0.567792
Nasvi2EG007767	signaling	hmm	Toll HMM	not regulated	0.0136054
Nasvi2EG007817	protease	hmm	SRPN HMM	not regulated	1.0044
Nasvi2EG007818	protease	hmm	SRPN HMM	not regulated	0.731947
Nasvi2EG007820	protease	hmm	SRPN HMM	not regulated	0.490947
Nasvi2EG007822	protease	hmm	SRPN HMM	not regulated	0.635132
Nasvi2EG007825	protease	hmm	SRPN HMM	not regulated	0.935188
Nasvi2EG007826	protease	hmm	SRPN HMM	not regulated	-0.438981
Nasvi2EG007982	signaling	blastp	cher	not regulated	0.661166
Nasvi2EG008001	recognition	blastp	eater	not regulated	0.620291
Nasvi2EG008002	recognition	hmm	NIM HMM	not regulated	0.138213
Nasvi2EG008018	protease	hmm	CLIP domain HMM	not regulated	0.799493
Nasvi2EG008049	other effector	hmm	tpx HMM	not regulated	-0.705714
Nasvi2EG008197	signaling	blastp	Fadd	not regulated	-0.24811
Nasvi2EG008205	signaling	hmm	spz HMM	not regulated	0.457999
Nasvi2EG008231	protease	hmm	CLIP domain HMM	filtered	-0.00982248
Nasvi2EG008383	signaling	blastp	dome	not regulated	0.651286
Nasvi2EG008392	AMP	amp pub	Navidefensin1-1 from Tian et al 2010	induced	4.30353
Nasvi2EG008393	AMP	amp pub	Navidefensin1-2 from Tian et al 2010	induced	4.08058
Nasvi2EG008431	protease	hmm	CLIP domain HMM	induced	3.15075
Nasvi2EG008545	protease	hmm	CLIP domain HMM	not regulated	0.0452354
Nasvi2EG008662	protease	hmm	CLIP domain HMM	not regulated	0.470632
Nasvi2EG008741	protease	hmm	CLIP domain HMM	not regulated	-0.223072
Nasvi2EG008743	protease	hmm	CLIP domain HMM	not regulated	-0.0977717
Nasvi2EG008746	protease	hmm	CLIP domain HMM	not regulated	0.830612
Nasvi2EG008747	AMP	amp pub	Navitricin-1 from Tian et al 2010	not regulated	0.577004
Nasvi2EG008748	AMP	amp pub	Navitricin-2 from Tian et al 2010	not regulated	0.829572
Nasvi2EG008749	protease	hmm	CLIP domain HMM	filtered	0.634559
Nasvi2EG008750	protease	hmm	CLIP domain HMM	filtered	-0.167886
Nasvi2EG008751	protease	hmm	CLIP domain HMM	not regulated	-0.123869
Nasvi2EG008800	protease	hmm	CLIP domain HMM	not regulated	0.612294
Nasvi2EG008816	other effector	hmm	tpx HMM	not regulated	0.0328928
Nasvi2EG008846	signaling	blastp	ECSIT	not regulated	-0.202194
Nasvi2EG008903	recognition	hmm	CTL domain HMM	not regulated	0.802197
Nasvi2EG008940	other effector	hmm	hpx HMM	not regulated	0.384934
Nasvi2EG008973	protease	hmm	CLIP domain HMM	not regulated	0.811013
Nasvi2EG009016	signaling	hmm	spz HMM	not regulated	0.503403
Nasvi2EG009041	recognition	hmm	CTL domain HMM	filtered	0.568731
Nasvi2EG009043	recognition	hmm	CTL domain HMM	not regulated	0.773414
Nasvi2EG009044	recognition	hmm	CTL domain HMM	induced	2.99907
Nasvi2EG009045	recognition	hmm	CTL domain HMM	induced	2.2985
Nasvi2EG009046	recognition	hmm	CTL domain HMM	not regulated	1.17691
Nasvi2EG009047	recognition	hmm	CTL domain HMM	not regulated	0.678565
Nasvi2EG009049	recognition	hmm	CTL domain HMM	not regulated	-0.0360644
Nasvi2EG009050	recognition	hmm	CTL domain HMM	not regulated	0.581335
Nasvi2EG009187	signaling	blastp	imd	not regulated	-0.24963
Nasvi2EG009218	other effector	hmm	hpx HMM	not regulated	0.201828
Nasvi2EG009219	other effector	hmm	hpx HMM	not regulated	0.549665
Nasvi2EG009221	other effector	hmm	hpx HMM	not regulated	0.378663
Nasvi2EG009335	other effector	hmm	hpx HMM	not regulated	0.802491
Nasvi2EG009337	signaling	blastp	Alk	not regulated	0.654144
Nasvi2EG009419	protease	hmm	CLIP domain HMM	not regulated	0.274859
Nasvi2EG009566	signaling	blastp	Iap2	not regulated	-0.192058
Nasvi2EG009635	signaling	blastp	POSH	not regulated	0.490061
Nasvi2EG009669	protease	hmm	CLIP domain HMM	not regulated	0.320759
Nasvi2EG009670	protease	hmm	CLIP domain HMM	not regulated	0.4485
Nasvi2EG009801	signaling	blastp	N	not regulated	0.821577
Nasvi2EG009869	protease	hmm	CLIP domain HMM	not expressed	NA
Nasvi2EG009870	protease	hmm	CLIP domain HMM	filtered	0.19807
Nasvi2EG009878	signaling	blastp	Tak1	not regulated	-0.240742
Nasvi2EG009896	signaling	hmm	spz HMM	not regulated	0.374141
Nasvi2EG010041	protease	hmm	CLIP domain HMM	not regulated	0.533207
Nasvi2EG010074	protease	hmm	CLIP domain HMM	not regulated	1.18871
Nasvi2EG010162	signaling	blastp	aPKC	not regulated	0.538023
Nasvi2EG010177	protease	hmm	CLIP domain HMM	not regulated	-0.947885
Nasvi2EG010196	other effector	hmm	tpx HMM	not regulated	-0.024568
Nasvi2EG010283	protease	hmm	CLIP domain HMM	not regulated	0.329477
Nasvi2EG010286	protease	hmm	CLIP domain HMM	not regulated	0.0891811
Nasvi2EG010287	protease	hmm	CLIP domain HMM	not regulated	0.717391
Nasvi2EG010289	protease	hmm	CLIP domain HMM	not regulated	0.62496
Nasvi2EG010290	protease	hmm	CLIP domain HMM	not regulated	0.0633337
Nasvi2EG010291	protease	hmm	CLIP domain HMM	filtered	-0.210133
Nasvi2EG010292	protease	hmm	CLIP domain HMM	filtered	-0.185178
Nasvi2EG010293	protease	hmm	CLIP domain HMM	not regulated	0.062023
Nasvi2EG010294	protease	hmm	CLIP domain HMM	not regulated	-0.371103
Nasvi2EG010295	protease	hmm	CLIP domain HMM	not regulated	0.175361
Nasvi2EG010296	protease	hmm	CLIP domain HMM	not regulated	0.985313
Nasvi2EG010298	protease	hmm	CLIP domain HMM	not regulated	0.793645
Nasvi2EG010299	protease	hmm	CLIP domain HMM	filtered	0.19807
Nasvi2EG010300	protease	hmm	CLIP domain HMM	not expressed	NA
Nasvi2EG010301	protease	hmm	CLIP domain HMM	not expressed	NA
Nasvi2EG010302	protease	hmm	CLIP domain HMM	not expressed	NA
Nasvi2EG010303	protease	hmm	CLIP domain HMM	filtered	0.302699
Nasvi2EG010304	protease	hmm	CLIP domain HMM	filtered	0.739553
Nasvi2EG010305	protease	hmm	CLIP domain HMM	filtered	-0.016789
Nasvi2EG010338	protease	hmm	CLIP domain HMM	filtered	-0.210133
Nasvi2EG010361	protease	hmm	CLIP domain HMM	not regulated	0.239797
Nasvi2EG010362	protease	hmm	CLIP domain HMM	not regulated	-0.266151
Nasvi2EG010363	protease	hmm	CLIP domain HMM	not expressed	NA
Nasvi2EG010458	protease	hmm	CLIP domain HMM	not expressed	NA
Nasvi2EG010468	signaling	blastp	slbo	not regulated	0.268702
Nasvi2EG010501	protease	hmm	CLIP domain HMM	filtered	0.474638
Nasvi2EG010503	protease	hmm	CLIP domain HMM	not regulated	0.202287
Nasvi2EG010504	protease	hmm	CLIP domain HMM	not regulated	0.13732
Nasvi2EG010537	protease	hmm	CLIP domain HMM	not regulated	-1.32034
Nasvi2EG010538	protease	hmm	CLIP domain HMM	not regulated	-0.443509
Nasvi2EG010554	signaling	hmm	Toll HMM	not regulated	0.175727
Nasvi2EG010581	AMP	amp pub	Navidefensin2-3 from Tian et al 2010	not regulated	0.506649
Nasvi2EG010582	AMP	hmm	defensin HMM	filtered	0.543877
Nasvi2EG010583	AMP	hmm	defensin HMM	induced	1.55512
Nasvi2EG010618	protease	hmm	CLIP domain HMM	not regulated	-0.492322
Nasvi2EG010622	protease	hmm	CLIP domain HMM	not regulated	-0.247113
Nasvi2EG010653	protease	hmm	CLIP domain HMM	not regulated	-0.108495
Nasvi2EG010703	signaling	blastp	Pvr	not regulated	0.563147
Nasvi2EG010766	recognition	hmm	srcc hmm	not regulated	0.312007
Nasvi2EG010861	protease	hmm	CLIP domain HMM	filtered	-0.210133
Nasvi2EG010908	recognition	hmm	srca hmm	not regulated	0.685745
Nasvi2EG010912	other effector	blastp	Jafrac2	not regulated	0.818935
Nasvi2EG010935	recognition	hmm	CTL domain HMM	not regulated	0.590216
Nasvi2EG010936	recognition	hmm	CTL domain HMM	not regulated	0.893383
Nasvi2EG010962	protease	hmm	CLIP domain HMM	not regulated	-0.330599
Nasvi2EG010963	protease	hmm	CLIP domain HMM	filtered	0.074978
Nasvi2EG010974	AMP	amp pub	Naickin-2 from Tian et al 2010	not regulated	0.39989
Nasvi2EG010995	AMP	amp pub	Naickin-1 from Tian et al 2010	not regulated	0.57731
Nasvi2EG010996	AMP	amp pub	Naickin-3 from Tian et al 2010	not regulated	-0.54193
Nasvi2EG011307	protease	hmm	CLIP domain HMM	not regulated	1.21682
Nasvi2EG011310	protease	hmm	CLIP domain HMM	not regulated	0.335698
Nasvi2EG011340	recognition	hmm	srcb hmm	not regulated	0.116885
Nasvi2EG011413	signaling	blastp	lwr	not regulated	0.0855869
Nasvi2EG011426	protease	hmm	CLIP domain HMM	not regulated	-0.0172377
Nasvi2EG011429	protease	hmm	CLIP domain HMM	not regulated	0.239692
Nasvi2EG011432	protease	hmm	CLIP domain HMM	not regulated	-0.430675
Nasvi2EG011433	protease	hmm	CLIP domain HMM	not regulated	0.0389944
Nasvi2EG011442	protease	hmm	CLIP domain HMM	not regulated	1.22663
Nasvi2EG011443	protease	hmm	CLIP domain HMM	not regulated	0.417973
Nasvi2EG011444	protease	hmm	CLIP domain HMM	not regulated	-0.304119
Nasvi2EG011445	protease	hmm	CLIP domain HMM	filtered	-0.00982248
Nasvi2EG011446	protease	hmm	CLIP domain HMM	not regulated	0.288134
Nasvi2EG011458	ppo	hmm	PPO HMM	not regulated	-0.0977717
Nasvi2EG011477	signaling	blastp	ben	not regulated	-0.214254
Nasvi2EG011590	protease	hmm	CLIP domain HMM	not expressed	NA
Nasvi2EG011611	protease	hmm	CLIP domain HMM	filtered	-0.537032
Nasvi2EG011612	protease	hmm	CLIP domain HMM	not regulated	0.209121
Nasvi2EG011613	protease	hmm	CLIP domain HMM	not regulated	0.382459
Nasvi2EG011614	protease	hmm	CLIP domain HMM	not regulated	0.0775748
Nasvi2EG011615	protease	hmm	CLIP domain HMM	filtered	0.12871
Nasvi2EG011665	recognition	hmm	BGBP HMM	not regulated	0.236566
Nasvi2EG011691	signaling	blastp	Ser	not regulated	0.455417
Nasvi2EG011786	signaling	hmm	rel HMM	not regulated	0.0561148
Nasvi2EG011804	protease	hmm	CLIP domain HMM	not regulated	0.480803
Nasvi2EG011805	protease	hmm	CLIP domain HMM	not regulated	0.025057
Nasvi2EG011806	protease	hmm	CLIP domain HMM	not regulated	0.401969
Nasvi2EG011915	signaling	blastp	lic	not regulated	-0.420378
Nasvi2EG012219	signaling	blastp	aop	not regulated	0.31978
Nasvi2EG012290	protease	hmm	CLIP domain HMM	not regulated	-0.0172377
Nasvi2EG012305	recognition	hmm	ML HMM	induced	1.69934
Nasvi2EG012306	recognition	hmm	ML HMM	filtered	0.19807
Nasvi2EG012307	recognition	hmm	ML HMM	filtered	-0.210133
Nasvi2EG012308	recognition	hmm	ML HMM	not regulated	0.195693
Nasvi2EG012316	signaling	blastp	kay	not regulated	0.562957
Nasvi2EG012358	signaling	blastp	slpr	not regulated	0.526998
Nasvi2EG012616	signaling	blastp	ird5	not regulated	-0.304303
Nasvi2EG012620	signaling	blastp	Ntf-2	not regulated	0.464446
Nasvi2EG012701	signaling	blastp	Traf4	not regulated	0.285478
Nasvi2EG012774	recognition	hmm	NIM HMM	not regulated	-0.0979277
Nasvi2EG012984	protease	hmm	CLIP domain HMM	not expressed	NA
Nasvi2EG012989	protease	hmm	CLIP domain HMM	not regulated	0.191561
Nasvi2EG012990	recognition	hmm	srcb hmm	not regulated	0.552986
Nasvi2EG013145	AMP	amp pub	Nasonin-5 from Tian et al 2010	not regulated	-0.885484
Nasvi2EG013276	AMP	amp pub	Nahymenoptaecin-2 from Tian et al 2010	induced	5.69204
Nasvi2EG013349	protease	hmm	CLIP domain HMM	filtered	-0.336587
Nasvi2EG013353	ppo	hmm	PPO HMM	not regulated	0.456115
Nasvi2EG013508	protease	hmm	CLIP domain HMM	not regulated	-0.00364348
Nasvi2EG013529	protease	hmm	CLIP domain HMM	filtered	-0.00982248
Nasvi2EG013542	protease	hmm	CLIP domain HMM	filtered	-0.016789
Nasvi2EG013543	protease	hmm	CLIP domain HMM	not regulated	0.950161
Nasvi2EG013544	protease	hmm	CLIP domain HMM	filtered	-0.336587
Nasvi2EG013545	protease	hmm	CLIP domain HMM	filtered	-0.273494
Nasvi2EG013546	protease	hmm	CLIP domain HMM	filtered	-0.016789
Nasvi2EG013547	protease	hmm	CLIP domain HMM	filtered	0.157844
Nasvi2EG013567	recognition	hmm	srcc hmm	not regulated	0.00124358
Nasvi2EG013613	protease	hmm	CLIP domain HMM	not regulated	0.528965
Nasvi2EG013617	other effector	blastp	Tsf1	not regulated	0.506705
Nasvi2EG013714	signaling	blastp	Mkk4	not regulated	-0.0906474
Nasvi2EG013863	protease	hmm	CLIP domain HMM	filtered	-0.00982248
Nasvi2EG014068	signaling	blastp	Jra	not regulated	0.566836
Nasvi2EG014104	other effector	blastp	Tsf3	not regulated	0.709787
Nasvi2EG014285	other effector	blastp	Dcr-2	not regulated	-0.0389508
Nasvi2EG014300	signaling	blastp	hop	not regulated	0.0521119
Nasvi2EG014310	protease	hmm	CLIP domain HMM	filtered	-0.016789
Nasvi2EG014366	recognition	hmm	Tep HMM	not regulated	0.493058
Nasvi2EG014405	protease	hmm	CLIP domain HMM	filtered	-0.185178
Nasvi2EG014407	ppo	hmm	PPO HMM	not regulated	0.578158
Nasvi2EG014408	ppo	blastp	proPO-A1	not regulated	0.119482
Nasvi2EG014594	other effector	hmm	gpx HMM	not regulated	-0.0157464
Nasvi2EG014775	protease	hmm	CLIP domain HMM	filtered	0.36453
Nasvi2EG014840	protease	hmm	CLIP domain HMM	filtered	0.157844
Nasvi2EG015137	protease	hmm	CLIP domain HMM	not regulated	0.0777007
Nasvi2EG015519	protease	hmm	CLIP domain HMM	filtered	-0.00982248
Nasvi2EG015575	recognition	hmm	CTL domain HMM	filtered	0.074978
Nasvi2EG015588	protease	hmm	CLIP domain HMM	not regulated	-0.310882
Nasvi2EG015608	other effector	hmm	hpx HMM	not regulated	-0.302764
Nasvi2EG015674	recognition	hmm	ML HMM	not regulated	0.0661474
Nasvi2EG015706	protease	hmm	CLIP domain HMM	filtered	0.302699
Nasvi2EG015730	protease	hmm	CLIP domain HMM	not regulated	-0.797987
Nasvi2EG015731	protease	hmm	CLIP domain HMM	filtered	-0.891268
Nasvi2EG015820	protease	hmm	CLIP domain HMM	not regulated	-0.0551389
Nasvi2EG015823	protease	hmm	CLIP domain HMM	filtered	-0.144626
Nasvi2EG015849	protease	hmm	CLIP domain HMM	not regulated	0.221903
Nasvi2EG015981	AMP	amp pub	Nasonin-11 from Tian et al 2010	not regulated	0.150834
Nasvi2EG016156	recognition	blastp	PGRP-SC2	not regulated	0.840459
Nasvi2EG016157	recognition	hmm	PGRP HMM	not regulated	-0.0103301
Nasvi2EG016158	recognition	hmm	PGRP HMM	filtered	-0.300878
Nasvi2EG016159	recognition	hmm	PGRP HMM	not regulated	1.36325
Nasvi2EG016160	recognition	hmm	PGRP HMM	filtered	0.302699
Nasvi2EG016161	recognition	hmm	PGRP HMM	not regulated	0.604293
Nasvi2EG016162	recognition	blastp	PGRP-LC	induced	2.35908
Nasvi2EG016163	recognition	hmm	PGRP HMM	not regulated	-0.036551
Nasvi2EG016164	recognition	hmm	PGRP HMM	not regulated	1.04671
Nasvi2EG016389	protease	hmm	CLIP domain HMM	not regulated	0.590066
Nasvi2EG016390	protease	hmm	CLIP domain HMM	not expressed	NA
Nasvi2EG016412	AMP	amp pub	Hisnavicin-5 from Tian et al 2010	not regulated	0.535818
Nasvi2EG016491	ppo	hmm	PPO HMM	not regulated	-0.329385
Nasvi2EG016792	signaling	blastp	mask	not regulated	-0.412276
Nasvi2EG017062	AMP	amp pub	Nasonin-7 from Tian et al 2010	not expressed	NA
Nasvi2EG017412	signaling	blastp	smt3	not regulated	-0.924879
Nasvi2EG017474	signaling	hmm	Toll HMM	not regulated	-0.373564
Nasvi2EG017598	other effector	blastp	Jafrac1	not regulated	-0.208555
Nasvi2EG017615	recognition	hmm	gale HMM	not regulated	-0.0459788
Nasvi2EG017686	signaling	blastp	Egfr	not regulated	0.969169
Nasvi2EG017699	recognition	hmm	NIM HMM	not regulated	0.265642
Nasvi2EG017845	recognition	hmm	CTL domain HMM	not regulated	0.249171
Nasvi2EG017846	recognition	hmm	CTL domain HMM	not regulated	0.258142
Nasvi2EG017850	recognition	hmm	CTL domain HMM	not expressed	NA
Nasvi2EG017853	AMP	amp pub	Navitripenicin from Tian et al 2010	not regulated	1.27477
Nasvi2EG017854	AMP	amp pub	Nabaecin-1 from Tian et al 2010	induced	3.66773
Nasvi2EG017855	AMP	amp pub	Nabaecin-2 from Tian et al 2010	induced	5.101
Nasvi2EG018246	signaling	blastp	Pvf1	not regulated	0.0968767
Nasvi2EG018252	protease	hmm	CLIP domain HMM	filtered	0.157844
Nasvi2EG018253	protease	hmm	CLIP domain HMM	filtered	-0.0220108
Nasvi2EG018282	signaling	blastp	casp	not regulated	0.0172126
Nasvi2EG018333	protease	hmm	CLIP domain HMM	not regulated	-0.598621
Nasvi2EG018589	recognition	blastp	PGRP-SA	induced	1.8193
Nasvi2EG019096	protease	hmm	CLIP domain HMM	induced	1.26367
Nasvi2EG019098	protease	hmm	CLIP domain HMM	induced	1.408
Nasvi2EG019099	protease	hmm	CLIP domain HMM	filtered	-0.016789
Nasvi2EG019100	protease	hmm	CLIP domain HMM	not expressed	NA
Nasvi2EG019434	protease	hmm	CLIP domain HMM	not regulated	0.087225
Nasvi2EG019442	recognition	hmm	CTL domain HMM	not regulated	0.332217
Nasvi2EG019518	protease	hmm	CLIP domain HMM	filtered	0.36453
Nasvi2EG019543	protease	hmm	CLIP domain HMM	not regulated	0.0214821
Nasvi2EG019672	protease	hmm	SRPN HMM	not regulated	0.751378
Nasvi2EG019677	recognition	hmm	CTL domain HMM	filtered	-0.00982248
Nasvi2EG019690	signaling	blastp	lz	not regulated	0.317759
Nasvi2EG019722	protease	hmm	CLIP domain HMM	filtered	0.824923
Nasvi2EG019818	signaling	blastp	RpS6	not regulated	-0.260304
Nasvi2EG020050	signaling	blastp	Mekk1	not regulated	-0.13327
Nasvi2EG020171	signaling	blastp	pll	not regulated	-0.309861
Nasvi2EG020216	signaling	blastp	18w	not regulated	-0.0122535
Nasvi2EG020293	protease	hmm	CLIP domain HMM	not regulated	0.82419
Nasvi2EG020294	protease	hmm	CLIP domain HMM	filtered	0.106543
Nasvi2EG020295	protease	hmm	CLIP domain HMM	not regulated	0.354753
Nasvi2EG020296	signaling	blastp	ea	not regulated	0.692525
Nasvi2EG020297	protease	hmm	CLIP domain HMM	not regulated	0.354772
Nasvi2EG020439	signaling	blastp	Su(H)	not regulated	0.164615
Nasvi2EG020449	recognition	hmm	CTL domain HMM	filtered	0.12871
Nasvi2EG020503	signaling	hmm	spz HMM	not regulated	-0.337224
Nasvi2EG020505	signaling	hmm	spz HMM	not regulated	0.271966
Nasvi2EG020583	protease	hmm	CLIP domain HMM	not expressed	NA
Nasvi2EG020584	protease	hmm	CLIP domain HMM	not regulated	-0.00664435
Nasvi2EG020585	protease	hmm	CLIP domain HMM	not regulated	0.0380658
Nasvi2EG020586	protease	hmm	CLIP domain HMM	not regulated	1.25177
Nasvi2EG020587	protease	hmm	CLIP domain HMM	not expressed	NA
Nasvi2EG020588	protease	hmm	CLIP domain HMM	filtered	-0.210133
Nasvi2EG020589	protease	hmm	CLIP domain HMM	filtered	-0.00982248
Nasvi2EG020590	protease	hmm	CLIP domain HMM	filtered	0.939301
Nasvi2EG020591	protease	hmm	CLIP domain HMM	filtered	0.746821
Nasvi2EG020592	protease	hmm	CLIP domain HMM	not regulated	0.661653
Nasvi2EG020595	protease	hmm	CLIP domain HMM	filtered	0.430183
Nasvi2EG020596	protease	hmm	CLIP domain HMM	not regulated	0.709969
Nasvi2EG020597	protease	hmm	CLIP domain HMM	filtered	0.19807
Nasvi2EG020598	protease	hmm	CLIP domain HMM	filtered	-0.336587
Nasvi2EG020599	protease	hmm	CLIP domain HMM	filtered	-1.29437
Nasvi2EG020601	protease	hmm	CLIP domain HMM	filtered	1.02301
Nasvi2EG020602	protease	hmm	CLIP domain HMM	not expressed	NA
Nasvi2EG020603	protease	hmm	CLIP domain HMM	filtered	0.474638
Nasvi2EG020604	protease	hmm	CLIP domain HMM	not regulated	0.191691
Nasvi2EG020605	protease	hmm	CLIP domain HMM	not regulated	-0.515767
Nasvi2EG020889	signaling	hmm	rel HMM	not regulated	0.80414
Nasvi2EG021024	protease	hmm	CLIP domain HMM	not regulated	0.899475
Nasvi2EG021436	protease	hmm	CLIP domain HMM	filtered	-0.0293197
Nasvi2EG021820	signaling	blastp	Atf-2	not regulated	-0.57775
Nasvi2EG022175	protease	hmm	CLIP domain HMM	not regulated	0.7965
Nasvi2EG022189	protease	hmm	CLIP domain HMM	not regulated	0.120919
Nasvi2EG022312	signaling	blastp	Hel89B	not regulated	0.190762
Nasvi2EG022626	protease	hmm	CLIP domain HMM	not regulated	0.0908945
Nasvi2EG022742	recognition	hmm	CTL domain HMM	not regulated	-0.399798
Nasvi2EG022751	AMP	amp pub	Glynavicin-7 from Tian et al 2010	not regulated	0.270455
Nasvi2EG022753	AMP	amp pub	Glynavicin-4 from Tian et al 2010	not regulated	0.176588
Nasvi2EG022898	ppo	blastp	ple	not regulated	-0.414734
Nasvi2EG022914	protease	hmm	CLIP domain HMM	not regulated	-0.196191
Nasvi2EG022916	protease	hmm	CLIP domain HMM	not regulated	0.342039
Nasvi2EG022918	protease	hmm	CLIP domain HMM	not regulated	-0.58514
Nasvi2EG023071	protease	hmm	CLIP domain HMM	not regulated	0.101341
Nasvi2EG023102	signaling	hmm	Toll HMM	not regulated	0.337588
Nasvi2EG023366	recognition	hmm	CTL domain HMM	not regulated	-0.167382
Nasvi2EG023478	AMP	amp pub	Nabaecin-3 from Tian et al 2010	filtered	-0.0260716
Nasvi2EG024604	signaling	hmm	Toll HMM	not regulated	0.346877
Nasvi2EG024710	protease	hmm	CLIP domain HMM	not expressed	NA
Nasvi2EG025132	recognition	hmm	srcb hmm	not regulated	0.621774
Nasvi2EG025392	recognition	hmm	CTL domain HMM	filtered	-0.336587
Nasvi2EG025478	protease	hmm	CLIP domain HMM	filtered	0.19807
Nasvi2EG025794	recognition	blastp	emp	not regulated	0.527268
Nasvi2EG026035	signaling	blastp	Hayan	not regulated	0.545588
Nasvi2EG026037	signaling	blastp	msn	not regulated	0.313778
Nasvi2EG026553	recognition	hmm	srcc hmm	not regulated	0.744102
Nasvi2EG029111	protease	hmm	CLIP domain HMM	not regulated	0.472304
Nasvi2EG034031	signaling	blastp	CG11023	not regulated	-1.05295
Nasvi2EG035728	recognition	hmm	srcc hmm	filtered	-0.210133
Nasvi2EG036696	protease	hmm	CLIP domain HMM	filtered	0.36453
Nasvi2EG036959	signaling	blastp	Spn27A	not regulated	0.317043
Nasvi2EG037107	recognition	hmm	NIM HMM	not regulated	0.263374
Nasvi2EG037320	signaling	blastp	Nos	not regulated	-0.647186
Nasvi2EG037350	recognition	hmm	ML HMM	not regulated	-0.866431
Evidence source:
hmm = profile HMM model
blastp = reciprocal best blastp hit to Dmel
amp pub = Tian et al 2010
Evidence type:
for blastp source, this is the gene name in Dmel
for amp pub source, this is the name of the gene from Tian et al 2010
for hmm source, this is the name of the HMM model (derived from ImmunoDB except for the NIM model; see methods for details)
