# Supplementary material for: Characterizing the Infection-Induced Transcriptome of Nasonia vitripennis Reveals a Preponderance of Taxonomically-Restricted Immune Genes
Source: PLoS One. 2013 Dec 27;8(12):e83984. doi: 10.1371/journal.pone.0083984 (PMC3873987; doi:10.1371/journal.pone.0083984)
Supplement: Table S2 — Genes differentially regulated by infection in Nasonia. (XLS) [file pone.0083984.s002.xls]

## Sheet: Sheet1
ogs2	average.expression	log2FoldChange	difexp.padj	difexp.class	immune.class	signalp	strata	gene.family.id	paralogs	copy
Nasvi2EG000051	5402.8	2.09484	1.97808354287765e-05	induced	NA	Y	Wasp	5002	1	single
Nasvi2EG000134	1127.85	1.56334	0.00813589	induced	NA	Y	Wasp	8318	1	single
Nasvi2EG000146	166.467	1.35038	0.0617072	induced	NA	N	Wasp	7850	1	single
Nasvi2EG000674	61.5922	-1.63775	0.0131956	repressed	NA	Y	Metazoa	8703	27	multi
Nasvi2EG000889	60.9374	1.51123	0.0323063	induced	NA	N	Wasp	15454	1	single
Nasvi2EG000910	15.3226	-1.54685	0.0579108	repressed	NA	N	Wasp	12936	1	single
Nasvi2EG001102	38.7537	-1.74556	0.00861306	repressed	NA	Y	Metazoa	12786	1	single
Nasvi2EG001131	207.953	1.29678	0.0796124	induced	NA	N	Metazoa	1325	1	single
Nasvi2EG001187	195.764	1.51626	0.0169979	induced	NA	Y	Metazoa	2657	1	single
Nasvi2EG001418	1273.37	1.62434	0.00461172	induced	NA	N	Metazoa	7374	1	single
Nasvi2EG001527	86.3757	2.79972	4.64010953426892e-08	induced	NA	Y	Wasp	13573	1	single
Nasvi2EG002180	7.18756	-1.47407	0.074325	repressed	NA	N	Metazoa	9459	1	single
Nasvi2EG002245	48.9159	-1.71573	0.00868751	repressed	NA	N	Metazoa	10920	7	multi
Nasvi2EG002434	153.041	-2.08686	7.59254000360596e-05	repressed	NA	N	Metazoa	3969	1	single
Nasvi2EG002449	57.0509	-1.71073	0.00804754	repressed	NA	Y	Arthropod	4078	1	single
Nasvi2EG002533	68.8983	2.40427	7.38512877535309e-06	induced	NA	N	Insect	1169	1	single
Nasvi2EG002651	21.0712	1.54291	0.0535942	induced	protease	Y	Metazoa	7823	112	multi
Nasvi2EG002703	33.6526	2.41187	2.40329083465089e-05	induced	NA	Y	Insect	5758	47	multi
Nasvi2EG002844	41.7283	-1.52668	0.0376886	repressed	NA	N	Metazoa	5303	1	single
Nasvi2EG002978	547.695	1.27612	0.0791133	induced	NA	N	Wasp	7404	2	multi
Nasvi2EG003000	404.299	1.25402	0.091064	induced	NA	N	Metazoa	10602	1	single
Nasvi2EG003165	19.5574	1.74657	0.0142526	induced	NA	N	Hymenoptera	13987	1	single
Nasvi2EG003346	485.334	-1.45854	0.021339	repressed	NA	N	Metazoa	15128	1	single
Nasvi2EG003403	324.811	1.66849	0.0039125	induced	NA	N	Metazoa	16748	1	single
Nasvi2EG003422	219.27	1.58353	0.00955225	induced	NA	N	Metazoa	17153	1	single
Nasvi2EG003530	67.2943	1.58436	0.0181599	induced	NA	Y	Wasp	16201	1	single
Nasvi2EG003863	55.9712	-1.57405	0.0220182	repressed	NA	N	Insect	7434	3	multi
Nasvi2EG003940	2195.74	1.75488	0.00119313	induced	NA	Y	Metazoa	9500	2	multi
Nasvi2EG003989	115.884	2.41731	2.31751479184844e-06	induced	AMP	Y	Metazoa	126	1	single
Nasvi2EG003990	3516.85	1.64686	0.00347168	induced	AMP	Y	Wasp	2827	2	multi
Nasvi2EG003991	13466.9	2.31031	9.8253428830894e-07	induced	AMP	Y	Wasp	2827	2	multi
Nasvi2EG004022	7218.16	2.31192	9.8253428830894e-07	induced	NA	N	Metazoa	8738	1	single
Nasvi2EG004095	4062.16	3.34642	1.31376884437961e-14	induced	NA	Y	Wasp	15129	1	single
Nasvi2EG004099	373.971	1.49046	0.0172852	induced	NA	Y	Wasp	5769	1	single
Nasvi2EG004105	49343.6	1.30676	0.0588648	induced	NA	Y	Metazoa	9790	1	single
Nasvi2EG004121	4209.42	3.20351	2.23920515163436e-13	induced	NA	N	Insect	1669	3	multi
Nasvi2EG004149	8606.36	1.33742	0.0486704	induced	NA	Y	Insect	1961	1	single
Nasvi2EG004152	1630.16	1.22411	0.0990457	induced	NA	Y	Insect	16828	16	multi
Nasvi2EG004175	591614	1.6021	0.00525293	induced	NA	Y	Insect	16922	1	single
Nasvi2EG004246	54.3517	-1.37735	0.0796124	repressed	NA	N	Hymenoptera	8878	1	single
Nasvi2EG004271	6.81733	1.41266	0.0967664	induced	NA	N	Metazoa	15030	1	single
Nasvi2EG004447	230.485	1.36922	0.0509302	induced	NA	N	Wasp	9447	1	single
Nasvi2EG004468	7.30428	1.4644	0.0781903	induced	NA	N	Wasp	6815	8	multi
Nasvi2EG004492	729.247	1.25821	0.0856185	induced	NA	N	Insect	7745	1	single
Nasvi2EG004554	137.22	-2.86323	5.76803724837622e-09	repressed	NA	Y	Metazoa	406	8	multi
Nasvi2EG004564	36.3254	1.53371	0.0402657	induced	NA	N	Wasp	1826	1	single
Nasvi2EG004620	18.3501	-1.4421	0.0927547	repressed	NA	N	NA	3613	1	single
Nasvi2EG004762	87.273	-1.31499	0.091064	repressed	NA	N	Metazoa	15189	1	single
Nasvi2EG004957	148.318	1.28781	0.0908676	induced	NA	N	Metazoa	740	19	multi
Nasvi2EG004967	4291.02	1.73299	0.00139125	induced	NA	N	Insect	15516	1	single
Nasvi2EG005109	12.6872	1.69089	0.0225683	induced	NA	N	Insect	13198	2	multi
Nasvi2EG005471	650.869	1.25335	0.0888135	induced	NA	N	Metazoa	13754	1	single
Nasvi2EG005473	26362.5	4.63509	3.85863000814223e-29	induced	AMP	Y	Hymenoptera	13834	1	single
Nasvi2EG005582	70.1613	-1.51422	0.0296226	repressed	NA	Y	Hymenoptera	15697	1	single
Nasvi2EG005633	1193.44	1.43873	0.0225683	induced	other effector	Y	Metazoa	2775	1	single
Nasvi2EG005653	1008.68	1.27666	0.0764806	induced	NA	Y	Insect	5758	47	multi
Nasvi2EG005667	319.009	1.42723	0.0301024	induced	NA	Y	Hymenoptera	5758	47	multi
Nasvi2EG005735	93.7593	2.65567	2.17478734863997e-07	induced	NA	Y	Wasp	9931	1	single
Nasvi2EG005736	19475.6	2.65557	5.76803724837622e-09	induced	NA	Y	Wasp	3631	5	multi
Nasvi2EG005737	4567.59	1.83249	0.000475148	induced	NA	Y	Wasp	3631	5	multi
Nasvi2EG005739	386.315	1.6459	0.00461172	induced	NA	Y	Wasp	3631	5	multi
Nasvi2EG005755	1629.43	1.57626	0.00708784	induced	protease	Y	Metazoa	9602	1	single
Nasvi2EG005830	773.365	1.70765	0.00211863	induced	NA	Y	Wasp	1819	22	multi
Nasvi2EG005845	32.6459	-1.73221	0.0109156	repressed	NA	Y	Wasp	1819	22	multi
Nasvi2EG005910	244.924	1.29694	0.0781903	induced	NA	Y	Metazoa	5204	1	single
Nasvi2EG005931	2633.09	1.5877	0.0061226	induced	NA	Y	Insect	5758	47	multi
Nasvi2EG005944	124.627	1.3126	0.0830253	induced	NA	N	Metazoa	9640	13	multi
Nasvi2EG006016	27.4854	-1.44186	0.0796124	repressed	NA	Y	Wasp	6325	1	single
Nasvi2EG006109	751.75	1.90702	0.00024802	induced	NA	Y	Insect	1223	1	single
Nasvi2EG006136	66.7809	1.62486	0.0137014	induced	NA	N	Wasp	7175	1	single
Nasvi2EG006194	1700.45	1.99868	7.24353102161395e-05	induced	NA	N	Wasp	1162	1	single
Nasvi2EG006317	41.8779	2.91066	6.54932034978791e-08	induced	NA	Y	Wasp	16316	17	multi
Nasvi2EG006364	142.395	1.29324	0.0890116	induced	NA	N	Arthropod	2593	1	single
Nasvi2EG006472	83.4695	1.66955	0.00816903	induced	NA	N	Metazoa	1438	2	multi
Nasvi2EG006512	246.608	1.43523	0.0301024	induced	NA	N	Metazoa	10711	1	single
Nasvi2EG006606	95.0132	1.36078	0.0706631	induced	NA	N	Hymenoptera	8083	1	single
Nasvi2EG006743	7.18756	-1.47407	0.074325	repressed	NA	Y	Insect	14846	1	single
Nasvi2EG007018	165.845	-1.3087	0.0789793	repressed	NA	N	Metazoa	7365	4	multi
Nasvi2EG007345	64.9124	1.44232	0.0516303	induced	NA	N	Metazoa	16085	1	single
Nasvi2EG007584	3479.97	2.49082	7.65723032074569e-08	induced	NA	Y	Metazoa	10563	1	single
Nasvi2EG007591	53.5009	1.63543	0.0148384	induced	NA	Y	Hymenoptera	15610	1	single
Nasvi2EG007725	2192.06	2.10933	1.77029145873215e-05	induced	recognition	Y	Metazoa	17062	1	single
Nasvi2EG007824	52.6966	2.59238	1.51005285287462e-06	induced	NA	Y	Wasp	9854	1	single
Nasvi2EG008093	43.1691	1.656	0.0150934	induced	NA	N	Wasp	14592	1	single
Nasvi2EG008298	1554.32	2.5143	6.54932034978791e-08	induced	NA	N	Metazoa	2696	1	single
Nasvi2EG008306	144271	1.64882	0.00329347	induced	NA	N	Metazoa	15539	1	single
Nasvi2EG008391	1146.4	2.20365	5.67224206939638e-06	induced	NA	Y	Metazoa	9640	13	multi
Nasvi2EG008392	235.711	4.30353	2.83103859940017e-20	induced	AMP	Y	Insect	4433	2	multi
Nasvi2EG008393	16837.2	4.08058	2.48590062257323e-22	induced	AMP	Y	Insect	4433	2	multi
Nasvi2EG008425	35.8384	1.5179	0.0460803	induced	NA	N	Wasp	4287	1	single
Nasvi2EG008429	4059.61	1.29012	0.0670744	induced	NA	Y	Wasp	1457	28	multi
Nasvi2EG008430	1898	2.42599	2.32337278711477e-07	induced	NA	Y	Wasp	1457	28	multi
Nasvi2EG008431	151.22	3.15075	7.12135765089094e-11	induced	protease	N	Metazoa	7823	112	multi
Nasvi2EG008434	144.603	1.98683	0.00024802	induced	NA	Y	Wasp	1457	28	multi
Nasvi2EG008543	18.123	1.523	0.0634091	induced	NA	Y	Wasp	16316	17	multi
Nasvi2EG008561	34.6529	2.30362	7.09149944954267e-05	induced	NA	Y	Wasp	5912	30	multi
Nasvi2EG008562	61.594	2.2849	3.24521606939172e-05	induced	NA	Y	Wasp	5912	30	multi
Nasvi2EG008625	27.8885	1.83617	0.0059716	induced	NA	N	Wasp	1474	1	single
Nasvi2EG008664	55.0785	2.87129	6.00072606117535e-08	induced	NA	N	Metazoa	8322	19	multi
Nasvi2EG008825	401.225	1.76353	0.00139125	induced	NA	N	Wasp	11609	2	multi
Nasvi2EG008946	12.2003	1.65677	0.0294134	induced	NA	N	Wasp	13254	1	single
Nasvi2EG009042	133.943	1.83293	0.00129716	induced	NA	Y	Wasp	1457	28	multi
Nasvi2EG009044	802.443	2.99907	3.28237902232418e-11	induced	recognition	Y	Metazoa	5338	15	multi
Nasvi2EG009045	545.94	2.2985	2.03222413367695e-06	induced	recognition	Y	Metazoa	5338	15	multi
Nasvi2EG009141	279.285	-1.26282	0.091064	repressed	NA	N	Metazoa	715	1	single
Nasvi2EG009663	65.1084	2.05561	0.000317356	induced	NA	Y	Metazoa	6396	10	multi
Nasvi2EG009665	1817.63	4.46654	5.87319558071577e-26	induced	NA	Y	Insect	6396	10	multi
Nasvi2EG009695	21.5846	1.44313	0.0888135	induced	NA	Y	Wasp	16316	17	multi
Nasvi2EG009881	158.249	-1.31502	0.077824	repressed	NA	N	Insect	5175	1	single
Nasvi2EG009935	153.39	4.0381	3.52632685968239e-17	induced	NA	N	Metazoa	10245	1	single
Nasvi2EG010583	42.2217	1.55512	0.0315588	induced	AMP	Y	Insect	15766	3	multi
Nasvi2EG010665	1254.68	1.2786	0.0747667	induced	NA	Y	Metazoa	13584	1	single
Nasvi2EG010708	248.989	1.47502	0.021754	induced	NA	Y	Metazoa	10883	1	single
Nasvi2EG010966	106.269	-1.57469	0.0142526	repressed	NA	N	Metazoa	15095	1	single
Nasvi2EG011258	12.2686	-1.5035	0.0748907	repressed	NA	N	Wasp	8121	1	single
Nasvi2EG011462	290.147	1.34848	0.055006	induced	NA	Y	Metazoa	14955	5	multi
Nasvi2EG011677	31.0263	-1.40321	0.091064	repressed	NA	N	Insect	NA	NA	NA
Nasvi2EG011776	278.938	2.37105	1.28225428992699e-06	induced	NA	Y	Wasp	13345	5	multi
Nasvi2EG011880	189.657	-1.30041	0.0796124	repressed	NA	N	Metazoa	7128	1	single
Nasvi2EG011905	516.631	1.38903	0.0360852	induced	NA	Y	Metazoa	8269	5	multi
Nasvi2EG012259	641.588	1.96668	0.000127407	induced	NA	N	Insect	2925	241	multi
Nasvi2EG012305	91.3136	1.69934	0.0059716	induced	recognition	Y	Metazoa	15712	4	multi
Nasvi2EG012324	290.452	-1.69762	0.00307179	repressed	NA	Y	Metazoa	406	8	multi
Nasvi2EG012332	10.7394	1.5463	0.0581775	induced	NA	N	Insect	9929	1	single
Nasvi2EG012373	54.8824	1.86141	0.00240758	induced	NA	N	Hymenoptera	11770	1	single
Nasvi2EG012403	42607.5	1.24094	0.0888135	induced	NA	Y	Wasp	765	1	single
Nasvi2EG012422	126.978	2.72731	4.64010953426892e-08	induced	NA	N	Metazoa	2496	1	single
Nasvi2EG012440	255.934	1.9996	0.000132433	induced	NA	Y	Metazoa	8828	2	multi
Nasvi2EG012506	46.2231	1.39382	0.0796124	induced	NA	N	Metazoa	6747	1	single
Nasvi2EG013275	597.813	1.30926	0.0641249	induced	NA	N	Metazoa	11215	2	multi
Nasvi2EG013276	38770.3	5.69204	3.39017913009492e-44	induced	AMP	Y	Hymenoptera	1524	1	single
Nasvi2EG013378	416.633	-1.40783	0.0321185	repressed	NA	N	Metazoa	12828	3	multi
Nasvi2EG013564	4758.18	1.81348	0.000593938	induced	NA	Y	Metazoa	13290	1	single
Nasvi2EG014322	263.508	1.36255	0.0516303	induced	NA	N	Insect	4033	1	single
Nasvi2EG014323	836.345	1.61116	0.00547267	induced	NA	Y	Insect	16485	11	multi
Nasvi2EG014324	230.3	1.4666	0.0236391	induced	NA	Y	Insect	16485	11	multi
Nasvi2EG014328	232.682	1.50951	0.016982	induced	NA	Y	Insect	16485	11	multi
Nasvi2EG014743	139.775	1.42152	0.0398052	induced	NA	N	Insect	10985	1	single
Nasvi2EG014878	3176.05	1.81179	0.000610545	induced	NA	Y	Metazoa	11314	1	single
Nasvi2EG014880	14.6879	1.46595	0.0888135	induced	NA	N	Metazoa	11215	2	multi
Nasvi2EG014980	131.648	-1.55237	0.0149916	repressed	NA	N	Metazoa	7421	1	single
Nasvi2EG015044	21.4523	2.15586	0.000475148	induced	NA	Y	Wasp	2217	2	multi
Nasvi2EG015460	70.2269	2.87263	3.36096336110233e-08	induced	NA	N	Wasp	16720	1	single
Nasvi2EG015461	26.8088	2.35562	5.72179764300711e-05	induced	NA	N	Wasp	16475	1	single
Nasvi2EG015463	19.5574	1.74657	0.0142526	induced	NA	N	Wasp	1500	2	multi
Nasvi2EG015464	144.052	1.55473	0.0142526	induced	NA	Y	Metazoa	13523	1	single
Nasvi2EG015583	6126.38	1.30517	0.0601365	induced	NA	N	Insect	3187	1	single
Nasvi2EG015828	10.2524	1.50641	0.0727717	induced	NA	Y	Insect	16990	2	multi
Nasvi2EG015859	52304.4	3.29292	2.88614329291731e-14	induced	NA	N	Metazoa	16067	1	single
Nasvi2EG016050	410.871	3.94069	1.4565686600469e-18	induced	NA	N	Metazoa	16008	7	multi
Nasvi2EG016105	2730.65	1.60301	0.0054127	induced	NA	Y	Insect	16828	16	multi
Nasvi2EG016114	77.7035	-1.40377	0.0588648	repressed	NA	N	Wasp	10420	1	single
Nasvi2EG016162	559.495	2.35908	9.11927477830687e-07	induced	recognition	Y	Metazoa	17064	8	multi
Nasvi2EG016175	84.6549	1.37659	0.0670744	induced	NA	Y	Metazoa	13473	2	multi
Nasvi2EG016287	46.6836	1.46986	0.0528649	induced	NA	N	Metazoa	8468	2	multi
Nasvi2EG016348	16.8628	-1.6411	0.0307467	repressed	NA	N	Wasp	11047	1	single
Nasvi2EG016349	6.67416	-1.41788	0.0927547	repressed	NA	N	Wasp	1871	1	single
Nasvi2EG016464	1332.91	1.67116	0.00290788	induced	NA	Y	Insect	9141	5	multi
Nasvi2EG016480	2958.78	2.16973	7.43020076495622e-06	induced	NA	Y	Wasp	16316	17	multi
Nasvi2EG016509	675.244	-1.56656	0.00827287	repressed	NA	Y	NA	10694	1	single
Nasvi2EG016591	98.089	2.84933	1.9021490501615e-08	induced	NA	N	Insect	NA	NA	NA
Nasvi2EG016677	55.5107	-1.6779	0.0103436	repressed	NA	N	Metazoa	15837	1	single
Nasvi2EG016730	197.866	2.17028	2.3233519820521e-05	induced	NA	N	Insect	NA	NA	NA
Nasvi2EG016753	145.154	2.57387	2.34518894786162e-07	induced	NA	N	Arthropod	11803	7	multi
Nasvi2EG016800	41.9837	2.36842	2.65736860681871e-05	induced	NA	N	Wasp	14272	1	single
Nasvi2EG017072	392.742	-1.3943	0.0360852	repressed	NA	Y	Wasp	5301	2	multi
Nasvi2EG017202	1049.93	2.3896	4.52513505727952e-07	induced	NA	N	Insect	NA	NA	NA
Nasvi2EG017315	5948.42	1.88075	0.000268709	induced	NA	N	Insect	NA	NA	NA
Nasvi2EG017316	164.976	2.23645	1.2873139639586e-05	induced	NA	N	Insect	NA	NA	NA
Nasvi2EG017691	291.777	1.49072	0.0181599	induced	NA	N	Metazoa	3552	1	single
Nasvi2EG017854	115.434	3.66773	6.28488464287157e-14	induced	AMP	Y	Wasp	5853	4	multi
Nasvi2EG017855	1172.39	5.101	3.2812431086876e-32	induced	AMP	Y	Hymenoptera	5853	4	multi
Nasvi2EG018141	854.927	1.26679	0.0796124	induced	NA	Y	Metazoa	11942	1	single
Nasvi2EG018317	355.48	-1.67361	0.00358149	repressed	NA	N	Wasp	8120	1	single
Nasvi2EG018542	953.116	2.61309	1.91983964847781e-08	induced	NA	N	Insect	9396	1	single
Nasvi2EG018589	218.413	1.8193	0.00108144	induced	recognition	Y	Metazoa	1980	1	single
Nasvi2EG019091	15242.1	3.73076	1.4565686600469e-18	induced	NA	Y	Metazoa	5935	2	multi
Nasvi2EG019096	209.493	1.26367	0.0956742	induced	protease	N	Metazoa	7822	1	single
Nasvi2EG019098	37.3522	1.408	0.0827266	induced	protease	N	Metazoa	12980	1	single
Nasvi2EG019129	36.3783	1.3759	0.0975364	induced	NA	N	Wasp	121	8	multi
Nasvi2EG019337	7.18756	-1.47407	0.074325	repressed	NA	N	Hymenoptera	7583	4	multi
Nasvi2EG019547	73.4268	-1.90094	0.00120264	repressed	NA	Y	Wasp	5515	1	single
Nasvi2EG019594	1333.32	4.86408	6.18773130650971e-30	induced	NA	Y	Metazoa	17059	1	single
Nasvi2EG019595	16.0694	2.09449	0.000935062	induced	NA	Y	Insect	642	1	single
Nasvi2EG019596	49.8543	2.23282	7.99016135675674e-05	induced	NA	N	Wasp	2358	1	single
Nasvi2EG019618	6.81733	1.41266	0.0967664	induced	NA	Y	Insect	11822	15	multi
Nasvi2EG019685	65.4632	2.43084	6.07306666925744e-06	induced	NA	N	Metazoa	9569	147	multi
Nasvi2EG019687	450.429	2.30421	2.06924249485087e-06	induced	NA	Y	Wasp	5415	1	single
Nasvi2EG019769	71.9258	2.16713	8.69747983568911e-05	induced	NA	N	Arthropod	8642	1	single
Nasvi2EG019889	295.243	-1.56548	0.00983383	repressed	NA	N	Metazoa	16834	1	single
Nasvi2EG020600	298.228	-1.33541	0.0588648	repressed	NA	Y	Metazoa	3396	19	multi
Nasvi2EG020720	166.441	1.36891	0.055006	induced	NA	N	Wasp	13997	1	single
Nasvi2EG020887	41.1949	1.67975	0.0136317	induced	NA	N	Metazoa	16362	1	single
Nasvi2EG021174	167.739	2.45685	8.40272160481351e-07	induced	NA	N	Insect	874	52	multi
Nasvi2EG022234	2452.49	1.56635	0.00761809	induced	NA	Y	Metazoa	3647	12	multi
Nasvi2EG022270	6.81733	1.41266	0.0967664	induced	NA	Y	Metazoa	6028	4	multi
Nasvi2EG022497	26.9721	-1.42006	0.0901039	repressed	NA	N	Metazoa	16957	1	single
Nasvi2EG022618	130.259	1.57361	0.013236	induced	NA	N	Wasp	12087	5	multi
Nasvi2EG023101	27.8885	1.83617	0.0059716	induced	NA	N	Arthropod	NA	NA	NA
Nasvi2EG023115	95.1937	2.74332	6.70750987731026e-08	induced	NA	N	Wasp	8693	2	multi
Nasvi2EG023149	9085.44	1.96078	0.000101095	induced	NA	Y	Insect	3881	2	multi
Nasvi2EG023647	40.1882	-1.48128	0.0533709	repressed	NA	N	Wasp	13842	1	single
Nasvi2EG025203	72.7282	-1.55975	0.0203027	repressed	NA	N	Insect	8590	1	single
Nasvi2EG025549	110.085	-1.31313	0.0857452	repressed	NA	N	Metazoa	2072	1	single
Nasvi2EG026653	155.143	-1.26908	0.0982326	repressed	NA	N	Metazoa	3331	1	single
Nasvi2EG026813	67.7128	3.18935	5.93800864400567e-10	induced	NA	Y	Metazoa	NA	NA	NA
Nasvi2EG027699	13.8353	-1.79895	0.0105766	repressed	NA	N	Metazoa	7365	4	multi
Nasvi2EG027765	107.624	-1.38908	0.0560078	repressed	NA	N	Insect	NA	NA	NA
Nasvi2EG027852	57.9473	3.19201	8.8258327957346e-10	induced	NA	N	Metazoa	6682	1	single
Nasvi2EG027893	948.842	1.8567	0.000422994	induced	NA	N	Insect	5536	1	single
Nasvi2EG028145	274.454	1.7843	0.00132903	induced	NA	N	Wasp	6659	1	single
Nasvi2EG028224	7.30428	1.4644	0.0781903	induced	NA	N	Wasp	10610	2	multi
Nasvi2EG028260	26.941	1.68263	0.0181599	induced	NA	N	Insect	NA	NA	NA
Nasvi2EG028855	54.0937	1.4149	0.0670744	induced	NA	N	Wasp	3012	1	single
Nasvi2EG029112	135.457	1.78849	0.00197106	induced	NA	N	Metazoa	2250	3	multi
Nasvi2EG029113	393.412	1.41254	0.0317622	induced	NA	N	Metazoa	2250	3	multi
Nasvi2EG029735	64.1874	1.91179	0.00129716	induced	NA	N	Hymenoptera	NA	NA	NA
Nasvi2EG029844	3297.57	1.80104	0.000687094	induced	NA	N	Wasp	2974	2	multi
Nasvi2EG030286	29.8628	1.79254	0.00793971	induced	NA	N	NA	1796	1	single
Nasvi2EG030517	693.015	2.40494	4.42845710552735e-07	induced	NA	N	Metazoa	7066	4	multi
Nasvi2EG030602	48.0651	1.70785	0.00957675	induced	NA	N	Insect	12627	1	single
Nasvi2EG032050	9.7281	-1.49085	0.077824	repressed	NA	N	Arthropod	10868	5	multi
Nasvi2EG032809	6.67416	-1.41788	0.0927547	repressed	NA	N	Metazoa	2135	1	single
Nasvi2EG032810	18.9957	-2.26616	0.000168854	repressed	NA	N	Insect	12613	1	single
Nasvi2EG032811	109.957	-2.51628	8.00522180733575e-07	repressed	NA	N	Metazoa	9435	1	single
Nasvi2EG033018	33.5669	-1.41468	0.0832542	repressed	NA	N	Hymenoptera	15805	1	single
Nasvi2EG033201	55.5016	1.55995	0.0248884	induced	NA	N	Wasp	1798	1	single
Nasvi2EG033367	136.42	1.34317	0.0686158	induced	NA	N	Insect	15115	3	multi
Nasvi2EG033462	28.5122	-1.48411	0.0635676	repressed	NA	N	Wasp	11466	1	single
Nasvi2EG033883	118.413	1.61829	0.0095797	induced	NA	N	Hymenoptera	3332	1	single
Nasvi2EG034405	1413.43	2.0709	2.96886519837931e-05	induced	NA	N	Insect	2003	2	multi
Nasvi2EG034445	8.76514	1.60428	0.0360852	induced	NA	N	Wasp	16119	1	single
Nasvi2EG034575	132.192	-3.06381	3.64794059219262e-10	repressed	NA	N	Metazoa	13181	2	multi
Nasvi2EG034578	257.87	-1.42877	0.0307467	repressed	NA	N	Metazoa	9048	2	multi
Nasvi2EG035208	48.7572	-1.3455	0.0982326	repressed	NA	N	Metazoa	3435	2	multi
Nasvi2EG035876	60.1842	-1.89358	0.00156564	repressed	NA	N	Metazoa	7866	2	multi
Nasvi2EG036138	94.5134	-1.48557	0.0301024	repressed	NA	N	Wasp	8092	2	multi
Nasvi2EG036726	108.651	-1.40182	0.0516303	repressed	NA	N	Metazoa	4042	1	single
Nasvi2EG036912b	10634.2	1.31444	0.0566518	induced	NA	N	Metazoa	6128	1	single
Nasvi2EG036999	37.2993	1.56463	0.0321185	induced	NA	N	Metazoa	4896	1	single
Nasvi2EG037105	123.981	1.4562	0.0321185	induced	NA	Y	Metazoa	7031	1	single
Nasvi2EG037308	47.4551	-1.89498	0.00206696	repressed	NA	N	Metazoa	13411	1	single
Nasvi2EG037326	231.597	-1.48824	0.0199181	repressed	NA	N	Metazoa	13738	1	single
Nasvi2EG037339	246.983	-1.32105	0.0670744	repressed	NA	N	Metazoa	391	1	single
