# Supplementary material for: Characterizing the Infection-Induced Transcriptome of Nasonia vitripennis Reveals a Preponderance of Taxonomically-Restricted Immune Genes
Source: PLoS One. 2013 Dec 27;8(12):e83984. doi: 10.1371/journal.pone.0083984 (PMC3873987; doi:10.1371/journal.pone.0083984)
Supplement: Table S3 — Properties of potential novel AMPs. (XLS) [file pone.0083984.s003.xls]

## Sheet: Sheet1
ogs2	aa size (full)	aa size (mature)	strata	family id	copy	Net charge	Proportion hydrophobic	AMP type	Disulfide bonds	mature peptide
Nasvi2EG000134	107	88	Wasp	8318	single	4	0.37	other	none	KNDVKHTHWKSGSNLITTVIKSNLSKSMMNPGLASCVNSSNSQLTNLLRTFNQELDQAIASAANERDANQRCEIVSRQLSANVMRLSC	DWRSDVKISHYEHINSIVNDTLRRIPNDSPANKRCYEEARQTLRTASFNGYSKVDACVREASTAGNANVCAQKVDTEVFNVSLEVSRAARACVANP
Nasvi2EG001527	70	48	Wasp	13573	single	1	0.35	def-like beta sheet	(16,33), (22,38), (25,40)	QNELFPDKPDKWAKECDTVSDCKPCQQNLITICVSGYCGCKFKYHFGR	QNELFPDKPDKWAKECDTVSDCKPCQQNLITICVSGYCGCKFKYHFGR
Nasvi2EG003530	135	114	Wasp	16201	single	3	0.35	other	none	HPGSYVLEVPYVRGSSGDFFVQANFRKPTIIGGPATITSVRWRYDYRDNWVGLQAYLCWRNDDNKCLNISNEASGFSGAAFRGLDASEPFKMLFRHRSGRTGDIYGCQIIVNYQ	DNQVSEVEFDEAKYELEVRSKIGDKVLKILKSFFKHATEDCLKSAVNKCKKHWYNPSKVIQCAKDFFSIENVGCLIGAQADNESTELDLEFDDAQFEELEMEVRVNIGKKILKILKKFFKHATEDCLKAAIKKCKKHWYNPAKVIKCAKDFFSIENAACLIGA
Nasvi2EG005735	66	42	Wasp	9931	single	2	0.35	def-like beta sheet	(6,18), (12,23), (16,27)	SDLDNCTTNAHCGPSCFCDNGRCWWGCVHNRNGRKDVIHKLR	SVESEPEYEFDDSSLSIEERSKFGKKVEQILKKFFKHATEKCLKEAVAKCKKHWYNPSKVIQCAKDLWSIEMAFCLVGV
Nasvi2EG005739	53	31	Wasp	3631	multi	2	0.41	def-like beta sheet	(9,20), (15,25), (18,27)	AVVKAGGRCSSTRECGYCTCLGGICACPDGK	EFHCTPGSTFQMDCNSCTCSNDGKTAMCTGIACIQENKSDVTDPGEKGENLAPIQTQGVGQAEFHCTPGSNFHQDCNSCICLKDGQSAMCTGIACPTKVKRDLETGPQQVCVPKSKFNDYCNTCGCSDDGSSFICTRRLCDPEVWNKDGTMKISPKSLQRAARSISPEHKCKPRHLFKKDCNHCVCNAGGETAQCTVLDCSKLDLSQFHNNPLYIKPAQNPRK
Nasvi2EG006317	186	163	Wasp	16316	multi	1	0.43	helical	(41,159), (49,62), (74,126), (134,147) **	DNQVSEVEFDEAKYELEVRSKIGDKVLKILKSFFKHATEDCLKSAVNKCKKHWYNPSKVIQCAKDFFSIENVGCLIGAQADNESTELDLEFDDAQFEELEMEVRVNIGKKILKILKKFFKHATEDCLKAAIKKCKKHWYNPAKVIKCAKDFFSIENAACLIGA	AVVKAGGRCSSTRECGYCTCLGGICACPDGK
Nasvi2EG009695	100	79	Wasp	16316	multi	1	0.4	helical	none	SVESEPEYEFDDSSLSIEERSKFGKKVEQILKKFFKHATEKCLKEAVAKCKKHWYNPSKVIQCAKDLWSIEMAFCLVGV	SDLDNCTTNAHCGPSCFCDNGRCWWGCVHNRNGRKDVIHKLR
Nasvi2EG011776	116	96	Wasp	13345	multi	1	0.37	def-like beta sheet	(35,57), (70,92)	DWRSDVKISHYEHINSIVNDTLRRIPNDSPANKRCYEEARQTLRTASFNGYSKVDACVREASTAGNANVCAQKVDTEVFNVSLEVSRAARACVANP	HPGSYVLEVPYVRGSSGDFFVQANFRKPTIIGGPATITSVRWRYDYRDNWVGLQAYLCWRNDDNKCLNISNEASGFSGAAFRGLDASEPFKMLFRHRSGRTGDIYGCQIIVNYQ
Nasvi2EG015044	86	62	Wasp	2217	multi	5	0.46	other	none	RRPDPRFFHAYEDLSSDSNIILTLQIVRGKRASRLAVTKAIPMDIASVVKQLSAPAICFVIK	KNDVKHTHWKSGSNLITTVIKSNLSKSMMNPGLASCVNSSNSQLTNLLRTFNQELDQAIASAANERDANQRCEIVSRQLSANVMRLSC
Nasvi2EG016480	79	58	Wasp	16316	multi	4	0.43	def-like beta sheet	(21,29), (42,54) **	NNFPQAVQILSSSFPWASMKCIYQAANICMAQWNNQQQLTFCGGSWLQRNKGQCMRSG	NNFPQAVQILSSSFPWASMKCIYQAANICMAQWNNQQQLTFCGGSWLQRNKGQCMRSG
Nasvi2EG019091	185	168	Metazoa	5935	multi	9	0.37	cys rich	cysteine rich	QLTCSTLDCRPGYYCKDGKCLPNTPKLTCSTLGCRPGYYCKDGKCLPNTPKLTCSTIDCRPGYYCLDGKCIPKATCETIDCRSGDICIDGQCIPKLTCATILCRTGYTCRDGQCFKKPPSGITCANVKCMSGYVCVEPGRCVKQFDEKCFTVKCSAGHVCVNGVCVQG	RRPDPRFFHAYEDLSSDSNIILTLQIVRGKRASRLAVTKAIPMDIASVVKQLSAPAICFVIK
Nasvi2EG026813	151	123	Metazoa	NA	NA	7	0.39	helical	none	LPDVANTSMNIEGARVSYESSVRSLGVVLDSKLTWKEHVTQLCKRAHSLMYRLYFFRKSTTHNLCRHLVQALLIPIIDYCSLVYCDLTQELDTKLPRLVNTGIRYIYRVRRDAHITPYRRELQ	CKKCGFATCKCLPGVGLGHGLGLGHGLGLGYGHGMGYGHGLSIAPPAISVGPPSALCPPPAPMYAPPPVYAAPAPYYPVPAPMYPPPPPPPPPPPMSLPPLGLGLGLGLGAHYGLGGGLGLGGGYGLGGLGGGYGLGADLGLAGGLYGAAPPPCHSYGAYSYAPAYLHRRRLLKPRRLCY
Nasvi2EG010708	293	276	Metazoa	10883	single	3	NA	other	none	SPISPQREIIPLNAEAFAQPEYVQALAKELEKEGVAELKSQAEERQTRNARNDYDSPDYGHGQKFTGHRKPDSTHRLINKGFSETIIYPSDIIEYTNQKRNFDEIDRSGFSGFSKRNFDEIDRSGFSGFNKKRNFDEIDRTGFSGFNKRNFDEIDRSGFSGFNKRNFDEIDRSGFSGFNKRNFDEIDRSGFSGFNKRNFDEIDRTGFSGFNKRNFDEIDRSGFSGFNKRNFDEIDRSGFSGFNRKRNFDEIDRSGVPGFAKRSIASSRSGKSQRTH	QLTCSTLDCRPGYYCKDGKCLPNTPKLTCSTLGCRPGYYCKDGKCLPNTPKLTCSTIDCRPGYYCLDGKCIPKATCETIDCRSGDICIDGQCIPKLTCATILCRTGYTCRDGQCFKKPPSGITCANVKCMSGYVCVEPGRCVKQFDEKCFTVKCSAGHVCVNGVCVQG
Nasvi2EG015828	185	161	Insect	16990	multi	5	0.37	def-like beta sheet	(31,161)	QTANFEGTKIVDLNQFVGDWYIVASTPASGTSVNKCGHFVVKKLSENTFAMKYTAVSHKRNSPVVFNANGTVGDDVTETWQLEGSTKFIGPIKQIIIEGNYDSYLATVLSGEKTANFANHRIAMIWSRDKRLSSFVVDKLKRKLSQYANKKDIFTIDQSSC	QLTCSKRDCSPGFFCKDGRCLPRETCEAINCRSETGCTTTTILCQPGYGCQEGKCVKKFPSNITCDRVRCRSGYVCVEPARCVKRKPIDVRCFTVKCRPGYICVNGVCVQG
Predictions:
net charge: APD2
disulfide bonding: DISULFIND (** = low (<0.5) overall confidence in connectivity assignment; only bonds with individual conf >= 6 are shown)
hydrophobicity: APD2
secondary structure: NPS
					16951
