# Supplementary material for: Characterizing the Infection-Induced Transcriptome of Nasonia vitripennis Reveals a Preponderance of Taxonomically-Restricted Immune Genes
Source: PLoS One. 2013 Dec 27;8(12):e83984. doi: 10.1371/journal.pone.0083984 (PMC3873987; doi:10.1371/journal.pone.0083984)
Supplement: Table S4 — Data sources for blastp searches. (XLS) [file pone.0083984.s004.xls]

## Sheet: Sheet1
Short name	Full name	Version	Source
Acep	Atta cephalotes	1.2 + add	HGD
Aech	Acromyrmex echinatior	3.8 + add	HGD
Aaeg	Aedes aegypti	1.4	VectorBase
Aflo	Apis florea	NCBI 1.1 + Gnomon	NCBI
Amel	Apis mellifera	NCBI 5.1 + Gnomon	NCBI
Agam	Anopheles gambiae	3.7	VectorBase
Apis	Acyrthosiphon pisum	2.1b	AphidBase
Bimp	Bombus impatiens	NCBI 1.1 + Gnomon	NCBI
Bmor	Bombyx mori	GLEAN set	KAIKObase
Bter	Bombus terrestris	NCBI 1.1 + Gnomon	NCBI
Cele	Caenorhabditis elegans	Ensemble 72	Ensemble
Clfo	Camponotus floridanus	3.3 + add	HGD
Cqui	Culex quinquefasciatus	1.3	VectorBase
Drer	Danio rerio	Ensemble 72	Ensemble
Dpul	Daphnia pulex	2010 beta 3	eugenes
Dmel	Drosophila melanogaster	5.52	Flybase
Dpse	Drosophila pseudoobscura	3.1	Flybase
Dvir	Drosophila virilis	1.2	Flybase
Hsap	Homo sapiens	Ensemble 72	Ensemble
Hsal	Harpegnathos saltator	3.3 + add	HGD
Isca	Ixodes scapularis	1.2	VectorBase
Lhum	Linepithema humile	1.2 + add	HGD
Mrot	Megachile rotundata	NCBI 1.1 + Gnomon	NCBI
Mmus	Mus musculus	Ensemble 72	Ensemble
Pbar	Pogonomyrmex barbtus	1.2 + add	HGD
Phum	Pediculus humanus	1.2	VectorBase
Rpro	Rhodnius prolixus	1.1	VectorBase
Scer	Saccharomyces cerevisiae	R64-1-1	SGD
Sinv	Solenopsis invicta	2.2.3 + add	HGD
Tcas	Tribolium castaneum	Tcas3.0	BeetleBase
Nvit	Nasonia vitripennis	2	eugenes
