# Supplementary material for: Characterizing the Infection-Induced Transcriptome of Nasonia vitripennis Reveals a Preponderance of Taxonomically-Restricted Immune Genes
Source: PLoS One. 2013 Dec 27;8(12):e83984. doi: 10.1371/journal.pone.0083984 (PMC3873987; doi:10.1371/journal.pone.0083984)
Supplement: Dataset S1 — Full dataset. (GZ) [file pone.0083984.s005.gz]

Archive with 1 entries (1 files):
- DatasetS1.tsv
