# Supplementary material for: Characterizing the Infection-Induced Transcriptome of Nasonia vitripennis Reveals a Preponderance of Taxonomically-Restricted Immune Genes
Source: PLoS One. 2013 Dec 27;8(12):e83984. doi: 10.1371/journal.pone.0083984 (PMC3873987; doi:10.1371/journal.pone.0083984)
Supplement: Dataset S1 — Full dataset. (GZ) [file pone.0083984.s005.gz › DatasetS1.tsv]

ogs2	ncbi	ogs1	size	evi.class	baseMean	log2FoldChange	difexp.padj	difexp.class	imm.class	evi.source	evi.type	signalp	strata	Wasp	Hymenoptera	Coleoptera	Diptera	Lepidoptera	Hemiptera	Phthiraptera	Arthropod	Outgroup	gf.id	paralogs	copy
Nasvi2EG000001	100680237	na	469	Strong	136.001039906033	0.908111546922386	0.451910600734568	not regulated	NA	NA	NA	N	Metazoa	1	12	1	6	1	2	1	1	1	14251	1	single
Nasvi2EG000002	100116528	NV10001	835	Strong	547.421944790975	0.603196011472206	0.711764433100591	not regulated	NA	NA	NA	N	Metazoa	1	12	1	6	1	2	1	1	4	10286	1	single
Nasvi2EG000003	NA	na	144	Strong	0.513397291603897	-0.210132546145937	NA	filtered	NA	NA	NA	N	Wasp	1	0	0	0	0	0	0	0	0	16250	1	single
Nasvi2EG000004	NA	NV21642	860	Medium	0	NA	NA	not expressed	NA	NA	NA	N	Metazoa	1	4	0	0	0	0	0	0	1	7107	1	single
Nasvi2EG000006	NA	NV10001	119	Weak	4.00139842905489	-0.0260715881855982	NA	filtered	NA	NA	NA	N	Wasp	1	0	0	0	0	0	0	0	0	13922	1	single
Nasvi2EG000007	NA	na	238	Weak	18.006292930747	-0.045837186709317	0.98138513086602	not regulated	NA	NA	NA	N	Wasp	1	0	0	0	0	0	0	0	0	8904	1	single
Nasvi2EG000008	NA	NV21643	84	Weak	1.02679458320779	-0.385893001666893	NA	filtered	NA	NA	NA	Y	Wasp	1	0	0	0	0	0	0	0	0	8518	2	multi
Nasvi2EG000009	NA	na	109	Weak-utrpoor	186.520974812157	0.40372171873479	0.838114325272259	not regulated	NA	NA	NA	N	Wasp	1	0	0	0	0	0	0	0	0	3657	1	single
Nasvi2EG000013	NA	na	374	Medium	19.7051546612231	-0.744826541327126	0.683839128366081	not regulated	NA	NA	NA	N	Wasp	1	0	0	0	0	0	0	0	0	5866	1	single
Nasvi2EG000014	100116668	NV10002	443	Strong	348.081539915998	0.683593733777221	0.646774172166637	not regulated	NA	NA	NA	N	Metazoa	1	12	1	6	1	2	1	1	4	12913	1	single
Nasvi2EG000015	100680259	NV21641	229	Strong	23.0873758948978	-0.286212781784806	0.899898194385952	not regulated	canonical recognition	hmm	PGRP HMM	N	Metazoa	1	12	1	6	1	1	1	1	3	17064	8	multi
Nasvi2EG000017	NA	na	120	Weak-utrpoor	75.6873449433809	-0.769628378306908	0.609316532928559	not regulated	NA	NA	NA	N	Wasp	1	0	0	0	0	0	0	0	0	4161	1	single
Nasvi2EG000019	NA	na	77	Medium-utrpoor	23.6272181624458	-0.40065213484456	0.85175162394334	not regulated	NA	NA	NA	N	Wasp	1	0	0	0	0	0	0	0	0	5445	1	single
Nasvi2EG000020	100116702	NV10003	639	Strong	9765.86516638666	0.0318764646095052	0.98138513086602	not regulated	NA	NA	NA	N	Metazoa	1	12	1	6	1	2	1	1	5	12588	1	single
Nasvi2EG000021	NA	NV30585	511	Weak	2.02714419047152	-0.336587463882976	NA	filtered	NA	NA	NA	N	Hymenoptera	1	3	0	0	0	0	0	0	0	12701	1	single
Nasvi2EG000022	NA	na	159	Medium	195.405574833643	-0.865417267479609	0.492113880589681	not regulated	NA	NA	NA	N	NA	NA	NA	NA	NA	NA	NA	NA	NA	NA	5752	1	single
Nasvi2EG000023	NA	na	116	Weak-utrpoor	12.0835302149969	-0.435935117979514	0.84386474501599	not regulated	NA	NA	NA	N	Wasp	1	0	0	0	0	0	0	0	0	6376	1	single
Nasvi2EG000024	NA	na	127	Strong-expresste	0.486952315659824	0.198070198585142	NA	filtered	NA	NA	NA	N	Wasp	1	0	0	0	0	0	0	0	0	15360	1	single
Nasvi2EG000025	100116809	NV10004	1159	Strong	10783.010069062	0.433859531838109	0.81274876729628	not regulated	NA	NA	NA	N	Metazoa	1	12	1	6	1	2	1	1	4	5490	1	single
Nasvi2EG000030	NA	NV10005	839	Strong	3855.69846624743	-0.163912394323248	0.928241303621382	not regulated	NA	NA	NA	N	Metazoa	1	12	1	5	1	2	1	1	5	16965	2	multi
Nasvi2EG000031	100680313	NV10006	238	Strong	15359.6833858471	0.163440924178205	0.928241303621382	not regulated	NA	NA	NA	N	Metazoa	1	12	1	6	1	2	1	1	5	15609	1	single
Nasvi2EG000032	100116870	NV10006	455	Strong	20.0069921452744	-0.0468533892327346	0.98138513086602	not regulated	NA	NA	NA	Y	Metazoa	1	12	1	6	1	2	1	1	4	5013	2	multi
Nasvi2EG000033	100116906	NV10007	461	Strong	110.937585981108	-0.729939098635317	0.641036807990805	not regulated	NA	NA	NA	N	Metazoa	1	12	1	6	1	2	1	1	5	13613	1	single
Nasvi2EG000034	100117022	NV10010	463	Strong	373.270835450588	0.83288573886536	0.518060138807329	not regulated	NA	NA	NA	Y	Metazoa	1	12	1	6	1	2	1	1	1	17433	1	single
Nasvi2EG000035	100116949	NV10008	334	Strong	104.618148626197	-0.50866452872413	0.781628457429742	not regulated	NA	NA	NA	N	Metazoa	1	12	1	6	1	2	1	1	4	9867	82	multi
Nasvi2EG000036	100116986	NV10009	271	Strong	28.9836936347038	0.0152127784523525	0.990472505937772	not regulated	NA	NA	NA	N	Metazoa	1	12	1	6	1	2	1	1	4	9867	82	multi
Nasvi2EG000037	NA	NV21644	656	Strong	7.94990690622163	0.307560621656333	0.89561134749601	not regulated	NA	NA	NA	N	Wasp	1	0	0	0	0	0	0	0	0	2605	1	single
Nasvi2EG000038	NA	NV21644	112	Strong	0	NA	NA	not expressed	NA	NA	NA	N	Wasp	1	0	0	0	0	0	0	0	0	5530	1	single
Nasvi2EG000039	100117102	NV10011	572	Strong	2643.63858863696	-0.271959875046977	0.891162879793521	not regulated	NA	NA	NA	N	Metazoa	1	12	1	6	1	2	1	1	5	6285	1	single
Nasvi2EG000040	100117139	NV10012	489	Strong	2765.26359248237	0.420985835352061	0.822491516162087	not regulated	NA	NA	NA	N	Metazoa	1	12	1	6	1	2	1	1	5	4085	1	single
Nasvi2EG000041	100117213	NV10013	262	Strong	483.47525727104	-0.196609261229972	0.916008663493422	not regulated	NA	NA	NA	N	Metazoa	1	12	1	6	1	2	1	1	5	3504	1	single
Nasvi2EG000042	100117251	NV10014	300	Strong	271.482299250407	0.436217626685117	0.817120884870151	not regulated	NA	NA	NA	N	Metazoa	1	12	1	6	1	2	1	1	4	12264	1	single
Nasvi2EG000043	100117288	NV10015	337	Strong	0.973904631319649	0.364529812252248	NA	filtered	NA	NA	NA	N	Metazoa	1	12	1	6	1	2	1	1	5	7523	1	single
Nasvi2EG000044	100117332	NV10016	305	Strong	33.8003268394139	0.409611482478098	0.845323175312424	not regulated	NA	NA	NA	N	Metazoa	1	12	1	6	1	2	1	1	4	824	1	single
Nasvi2EG000046	100677957	na	157	Strong	1.97425423858337	0.302699116391151	NA	filtered	NA	NA	NA	N	Metazoa	1	8	0	1	1	1	1	1	3	15411	6	multi
Nasvi2EG000047	100677923	na	67	Strong	137.153676098906	-0.118853340122488	0.95155740754035	not regulated	NA	NA	NA	Y	Wasp	1	0	0	0	0	0	0	0	0	5059	1	single
Nasvi2EG000048	100117394	NV10017	640	Strong	968.952125652329	0.544187604485651	0.744849403521577	not regulated	NA	NA	NA	Y	Metazoa	1	12	1	3	1	2	1	1	3	11939	1	single
Nasvi2EG000049	100117430	NV10018	660	Strong	281.596134705432	0.0892535010920611	0.95807540217351	not regulated	NA	NA	NA	N	Metazoa	1	12	1	6	1	1	0	1	4	8618	1	single
Nasvi2EG000051	100117475	NV10019	657	Strong	5402.79886305058	2.09483833424722	1.97808354287765e-05	induced	NA	NA	NA	Y	Wasp	1	0	0	0	0	0	0	0	0	5002	1	single
Nasvi2EG000053	NA	NV21645	268	Weak	8.35752429404923	0.915759810309275	0.560476596010551	not regulated	NA	NA	NA	N	Metazoa	1	12	1	6	1	2	1	1	4	9569	147	multi
Nasvi2EG000054	100679755	NV21646	217	Strong	21.3091792365895	0.596152991415607	0.761469917832917	not regulated	NA	NA	NA	Y	Wasp	1	0	0	0	0	0	0	0	0	1314	1	single
Nasvi2EG000055	NA	na	122	Medium	2.56698645801949	-0.786290688917872	NA	filtered	NA	NA	NA	N	Wasp	1	0	0	0	0	0	0	0	0	11496	1	single
Nasvi2EG000057	100113512	NV10021	120	Strong	2257.29116852989	0.466212152916883	0.794981135548783	not regulated	NA	NA	NA	Y	Hymenoptera	1	12	0	0	0	0	0	0	0	16791	1	single
Nasvi2EG000058	100117722	NV10020	503	Strong	1203.60113289125	-0.00151713866746965	0.998708664241045	not regulated	NA	NA	NA	Y	Metazoa	1	12	1	6	1	0	1	0	2	9160	5	multi
Nasvi2EG000059	100117756	NV10022	505	Strong	147.342287003152	-0.217101268396059	0.910648659625158	not regulated	NA	NA	NA	Y	Metazoa	1	12	1	6	1	0	1	0	3	9160	5	multi
Nasvi2EG000060	100117798	NV50001	344	Strong	1.46085694697947	0.508328969732825	NA	filtered	NA	NA	NA	N	Metazoa	1	12	1	6	1	0	1	0	2	9160	5	multi
Nasvi2EG000061	100679821	NV10023	499	Medium	10.9509557280128	0.238139556199756	0.912694031295561	not regulated	NA	NA	NA	Y	Metazoa	1	12	1	6	1	0	1	0	3	9160	5	multi
Nasvi2EG000062	100117874	NV10023	848	Strong	1120.17908843209	0.408404333837369	0.826144664940268	not regulated	NA	NA	NA	Y	Metazoa	1	12	1	6	1	2	1	1	5	9160	5	multi
Nasvi2EG000063	100187598	NV21647	90	Strong	7.0553372027342	-0.406622327399073	0.853900142893028	not regulated	NA	NA	NA	N	Metazoa	1	7	0	0	1	1	0	0	1	2231	1	single
Nasvi2EG000064	NA	NV21640	579	Strong	18.3345753907424	0.58216939804509	0.771843303676119	not regulated	NA	NA	NA	N	Metazoa	1	12	1	6	1	2	1	1	4	9569	147	multi
Nasvi2EG000065	100117985	NV10025	560	Strong	874.611953711155	-0.135081474640693	0.945589782407587	not regulated	NA	NA	NA	N	Metazoa	1	12	0	4	1	2	1	1	3	15180	1	single
Nasvi2EG000066	100118021	NV10026	159	Strong	249.622334997604	0.261032549778005	0.898166930984983	not regulated	NA	NA	NA	N	Metazoa	1	12	1	6	1	2	1	1	3	10423	1	single
Nasvi2EG000067	NA	NV21639	554	Strong	691.651019798504	0.254290126421784	0.899404244873998	not regulated	NA	NA	NA	N	Metazoa	1	12	1	6	1	2	1	1	4	6549	1	single
Nasvi2EG000068	100118136	NV10027	1485	Strong	380.388181562433	0.323452866982833	0.86649665525903	not regulated	NA	NA	NA	Y	Metazoa	1	12	1	6	1	2	1	1	2	10728	2	multi
Nasvi2EG000069	100118176	NV10028	465	Strong	69.1672905295837	0.351034518030104	0.865326898930198	not regulated	NA	NA	NA	N	Metazoa	1	12	1	6	1	2	1	1	5	11050	1	single
Nasvi2EG000070	100678259	NV21648	199	Strong	72.1838415786524	-0.227599655007979	0.907980280413964	not regulated	NA	NA	NA	N	Insect	1	12	1	3	0	0	0	0	0	461	1	single
Nasvi2EG000071	NA	na	311	Strong	602.465794374979	0.182794746435071	0.92455290287189	not regulated	NA	NA	NA	N	Metazoa	1	12	1	6	1	2	1	1	4	9566	1	single
Nasvi2EG000072	NA	NV21649	361	Strong	16.2809862243268	0.877647049966409	0.582721263932109	not regulated	NA	NA	NA	N	Metazoa	1	12	1	6	1	2	1	1	4	9569	147	multi
Nasvi2EG000073	100679889	NV30586	219	Strong	0	NA	NA	not expressed	NA	NA	NA	Y	Hymenoptera	1	4	0	0	0	0	0	0	0	17329	1	single
Nasvi2EG000074	100118280	NV10029	1627	Strong	12.0041952871647	-0.0413535286662327	0.98138513086602	not regulated	NA	NA	NA	N	Metazoa	1	12	1	6	1	2	1	1	2	10728	2	multi
Nasvi2EG000076	100118356	NV10030	663	Strong	7713.98671634594	0.41480251370407	0.822491516162087	not regulated	NA	NA	NA	N	Metazoa	1	12	1	6	1	2	1	1	5	7003	1	single
Nasvi2EG000077	100118393	NV10031	145	Medium	5.54159030386658	-0.349354944488038	NA	filtered	NA	NA	NA	N	Metazoa	1	12	1	6	1	2	1	1	5	4319	1	single
Nasvi2EG000078	100118430	NV10032	421	Strong	43.1208130161163	-0.237369240729482	0.906963308619081	not regulated	NA	NA	NA	N	Metazoa	1	12	1	6	1	2	1	1	5	13683	1	single
Nasvi2EG000080	100118468	NV10033	666	Strong	616.313842812451	0.545562796475947	0.744849403521577	not regulated	NA	NA	NA	N	Metazoa	1	12	1	6	1	2	1	1	5	8653	1	single
Nasvi2EG000081	100118508	NV10034	622	Strong	199.005739144926	-0.236980188945947	0.904218373380834	not regulated	NA	NA	NA	N	Metazoa	1	12	1	6	1	2	1	1	5	8777	1	single
Nasvi2EG000083	100118544	NV10035	568	Strong	460.63865269975	0.30759651940059	0.880159493586951	not regulated	NA	NA	NA	Y	Metazoa	1	11	1	6	1	2	1	1	3	13420	5	multi
Nasvi2EG000084	NA	NV21638	567	Medium	1.00034960726372	-0.00982247691718404	NA	filtered	NA	NA	NA	N	Metazoa	1	12	1	6	1	2	1	1	3	10366	9	multi
Nasvi2EG000085	NA	na	125	Medium	0	NA	NA	not expressed	NA	NA	NA	N	Metazoa	1	12	1	6	1	2	1	0	3	2393	1	single
Nasvi2EG000086	NA	NV21638	494	Strong	6.5419399111303	-0.323702845837061	0.886444815919805	not regulated	NA	NA	NA	N	Metazoa	1	12	1	6	1	2	1	1	3	10366	9	multi
Nasvi2EG000087	100678494	NV21637	496	Strong	284.209627845284	-0.382607230554649	0.840640031008497	not regulated	NA	NA	NA	N	Metazoa	1	12	1	6	1	2	1	1	3	10366	9	multi
Nasvi2EG000088	100678529	NV21650	301	Strong	5472.54064788516	0.355159825049499	0.85175162394334	not regulated	NA	NA	NA	Y	Wasp	1	0	0	0	0	0	0	0	0	16088	1	single
Nasvi2EG000089	100118651	NV10036	296	Strong	298.401460970029	0.275698295185777	0.891167707701118	not regulated	NA	NA	NA	N	Metazoa	1	11	1	0	1	0	0	0	2	17211	1	single
Nasvi2EG000090	NA	NV10037	4630	Strong-expertchoice	170.028428780278	0.441873785813821	0.816393836339615	not regulated	NA	NA	NA	N	Metazoa	1	12	1	6	1	2	1	1	5	17048	1	single
Nasvi2EG000091	NA	na	73	Medium-utrpoor	0.513397291603897	-0.210132546145937	NA	filtered	NA	NA	NA	Y	Wasp	1	0	0	0	0	0	0	0	0	10101	1	single
Nasvi2EG000093	100118730	NV10038	217	Strong	17.9798479548029	0.0505419861322991	0.98138513086602	not regulated	NA	NA	NA	N	Metazoa	1	12	1	6	1	2	1	1	5	16020	1	single
Nasvi2EG000094	100118765	NV10039	583	Strong	576.139364874793	0.239918065210478	0.901194439269401	not regulated	NA	NA	NA	Y	Metazoa	1	12	1	6	1	2	1	1	4	6291	1	single
Nasvi2EG000095	100118805	NV10040	530	Strong	4172.15272683004	0.423602810830515	0.821251699865714	not regulated	NA	NA	NA	N	Metazoa	1	12	1	6	1	2	1	1	5	605	1	single
Nasvi2EG000096	100118836	NV10041	442	Strong	6554.92074673595	0.709359923177493	0.629487772116418	not regulated	NA	NA	NA	Y	Wasp	1	0	0	0	0	0	0	0	0	663	3	multi
Nasvi2EG000097	NA	NV10042	184	Strong	13.8197796700836	0.81031436017706	0.643073055148638	not regulated	NA	NA	NA	N	Metazoa	1	12	1	6	1	2	1	1	5	16006	1	single
Nasvi2EG000099	NA	NV21651	200	Medium	0	NA	NA	not expressed	NA	NA	NA	Y	Insect	1	12	1	4	1	1	1	0	0	1860	1	single
Nasvi2EG000100	100118983	NV10043	533	Strong	32.5510296999871	-0.13936979629095	0.949724715116822	not regulated	NA	NA	NA	Y	Metazoa	1	11	1	6	1	2	1	1	3	13420	5	multi
Nasvi2EG000101	100119020	NV10044	902	Strong	1641.47978026038	0.408491984774886	0.825965256303263	not regulated	NA	NA	NA	N	Metazoa	1	12	1	6	1	2	1	1	5	13876	1	single
Nasvi2EG000102	100678772	na	260	Strong	387.421633267834	0.0945359791388278	0.95645949516687	not regulated	NA	NA	NA	N	Insect	1	6	0	2	1	2	1	0	0	326	1	single
Nasvi2EG000103	NA	na	68	Strong	0.486952315659824	0.198070198585142	NA	filtered	NA	NA	NA	N	Wasp	1	0	0	0	0	0	0	0	0	5348	1	single
Nasvi2EG000104	100119055	NV50003	393	Strong	778.396924165118	0.414037620784518	0.822491516162087	not regulated	NA	NA	NA	N	Metazoa	1	12	1	6	1	2	1	1	5	1313	1	single
Nasvi2EG000105	100113539	NV10045	194	Strong	450.41538975806	-0.384792870947893	0.840299573645866	not regulated	NA	NA	NA	N	Insect	1	12	1	0	0	1	0	0	0	12608	1	single
Nasvi2EG000106	100119089	NV10046	434	Strong	692.159857611496	0.375496984608415	0.842610229633699	not regulated	NA	NA	NA	N	Metazoa	1	12	1	6	1	2	1	1	5	7972	1	single
Nasvi2EG000107	100119126	NV50004	1444	Strong	2221.81568924878	0.0529192341861411	0.979817504198047	not regulated	NA	NA	NA	N	Metazoa	1	11	1	6	1	1	1	1	4	162	1	single
Nasvi2EG000109	NA	na	91	Strong	1.00034960726372	-0.00982247691718404	NA	filtered	NA	NA	NA	N	Wasp	1	0	0	0	0	0	0	0	0	3297	4	multi
Nasvi2EG000110	NA	NV50005	1019	Strong	7275.42505908088	0.515229952652032	0.761652131734998	not regulated	NA	NA	NA	N	Metazoa	1	12	1	6	1	2	1	1	5	6811	1	single
Nasvi2EG000111	100119199	NV10047	540	Strong	79.027618973834	-0.0550581089125314	0.980013143120195	not regulated	NA	NA	NA	Y	Metazoa	1	12	1	6	1	2	1	1	3	13627	3	multi
Nasvi2EG000112	100119234	NV10048	542	Strong	33.6042692591389	-0.252768973870044	0.905312802003319	not regulated	NA	NA	NA	Y	Metazoa	1	12	1	6	1	2	1	1	3	13627	3	multi
Nasvi2EG000113	100119277	NV10049	522	Strong	997.402360289541	0.666207695432282	0.660365978566835	not regulated	NA	NA	NA	Y	Metazoa	1	12	1	6	1	2	1	1	4	7238	1	single
Nasvi2EG000114	NA	na	135	Medium-utrpoor	19.7425423858337	0.888138182933771	0.567992724657056	not regulated	NA	NA	NA	N	Wasp	1	0	0	0	0	0	0	0	0	15455	1	single
Nasvi2EG000115	NA	na	76	Medium-utrpoor	0.513397291603897	-0.210132546145937	NA	filtered	NA	NA	NA	N	Wasp	1	0	0	0	0	0	0	0	0	9642	1	single
Nasvi2EG000116	NA	na	121	Weak-utrpoor	1.48730192292355	0.157844279349928	NA	filtered	NA	NA	NA	Y	Wasp	1	0	0	0	0	0	0	0	0	12091	1	single
Nasvi2EG000117	NA	na	50	Strong	17.7682881472503	0.866451581678821	0.590571452568455	not regulated	NA	NA	NA	Y	Wasp	1	0	0	0	0	0	0	0	0	917	1	single
Nasvi2EG000119	100119339	NV10050	1739	Strong	1769.25460885636	0.0295754959889636	0.98138513086602	not regulated	NA	NA	NA	N	Metazoa	1	12	1	6	1	2	1	1	5	3123	2	multi
Nasvi2EG000120	100119408	NV10052	944	Strong	929.02477145539	0.148129500801791	0.936425576250375	not regulated	NA	NA	NA	N	Metazoa	1	12	1	6	1	2	1	1	3	14730	1	single
Nasvi2EG000121	100119447	NV10053	1220	Strong	1164.62762161975	-0.217887590225665	0.906643026027335	not regulated	NA	NA	NA	N	Insect	1	12	1	5	1	1	1	0	0	10863	1	single
Nasvi2EG000122	100119480	NV10054	904	Strong	928.598004257396	-0.263270275259763	0.89561134749601	not regulated	NA	NA	NA	N	Metazoa	1	12	1	6	0	2	1	1	5	10242	1	single
Nasvi2EG000123	100113560	NV10055	185	Strong	6417.78439665577	-0.216082702067368	0.907123607318597	not regulated	NA	NA	NA	N	Metazoa	1	12	1	6	1	2	1	1	4	13272	1	single
Nasvi2EG000124	100680145	NV21652	210	Strong	56.8612577583677	0.161130636612448	0.93529489434527	not regulated	NA	NA	NA	N	Metazoa	1	12	1	6	1	2	1	1	5	16961	2	multi
Nasvi2EG000125	100119578	NV10057	262	Strong	84.362208948759	-0.877784007798177	0.510686148205207	not regulated	NA	NA	NA	N	Metazoa	1	12	1	6	1	2	1	1	5	16961	2	multi
Nasvi2EG000126	NA	NV10056	178	Strong	96.5734045648652	-0.0883776518625123	0.960109441967155	not regulated	NA	NA	NA	N	Metazoa	1	10	1	6	0	2	0	1	2	11532	1	single
Nasvi2EG000127	100119658	NV10058	461	Strong	92.4133362801459	0.0467206583391975	0.98138513086602	not regulated	NA	NA	NA	Y	Metazoa	1	12	1	6	1	2	1	1	4	4860	2	multi
Nasvi2EG000128	100119693	NV10059	295	Strong	24.5746778178214	-0.236721735598619	0.911288906318683	not regulated	NA	NA	NA	N	Metazoa	1	11	1	6	1	2	1	1	5	10976	1	single
Nasvi2EG000129	100119721	NV10060	433	Strong	49.5569730234703	-0.11413355997432	0.954635173586335	not regulated	NA	NA	NA	N	Metazoa	1	12	1	6	1	2	1	1	3	4860	2	multi
Nasvi2EG000130	NA	NV21636	650	Strong	46.1218618379075	-0.226804871231538	0.911288906318683	not regulated	NA	NA	NA	N	Metazoa	1	9	1	0	0	0	0	1	2	73	1	single
Nasvi2EG000131	100119779	NV10061	456	Strong	3689.09785348694	0.241414768416805	0.901194439269401	not regulated	NA	NA	NA	N	Metazoa	1	11	1	4	1	2	1	1	3	5158	1	single
Nasvi2EG000132	100119817	NV10062	285	Strong	245.636438795826	0.0927964951875678	0.957408092630783	not regulated	NA	NA	NA	Y	Metazoa	1	12	1	6	1	2	1	1	5	14803	1	single
Nasvi2EG000133	100119855	NV10063	311	Strong	1433.02680143336	0.114899510292453	0.95155740754035	not regulated	NA	NA	NA	N	Metazoa	1	12	1	6	1	2	1	1	5	12065	1	single
Nasvi2EG000134	NA	NV10064	107	Strong	1127.84721956015	1.5633400190963	0.0081358880126207	induced	NA	NA	NA	Y	Wasp	1	0	0	0	0	0	0	0	0	8318	1	single
Nasvi2EG000135	100119887	NV10064	492	Strong	464.41116530253	-0.013110735366701	0.990922503539386	not regulated	NA	NA	NA	N	Metazoa	1	12	1	6	1	2	1	1	5	3921	1	single
Nasvi2EG000136	NA	na	117	Weak-utrpoor	30.4819383062939	1.32583484086103	0.133164331801568	not regulated	NA	NA	NA	N	Wasp	1	0	0	0	0	0	0	0	0	1490	1	single
Nasvi2EG000137	100679548	NV21653	629	Strong	3670.3365108982	0.134086720567741	0.945749812886555	not regulated	NA	NA	NA	N	Insect	1	8	0	1	0	0	0	0	0	5092	1	single
Nasvi2EG000138	NA	na	89	Medium	0.486952315659824	0.198070198585142	NA	filtered	NA	NA	NA	N	Wasp	1	0	0	0	0	0	0	0	0	190	1	single
Nasvi2EG000139	100113588	NV10065	477	Strong	416.705340595145	-0.370823267496301	0.846407494451221	not regulated	NA	NA	NA	N	Metazoa	1	12	1	6	1	2	1	1	5	13693	1	single
Nasvi2EG000140	NA	NV10066	139	Strong	1.51374689886762	-0.185177506088937	NA	filtered	NA	NA	NA	N	Metazoa	1	12	1	6	1	2	1	1	5	8466	1	single
Nasvi2EG000141	100113619	NV10067	158	Strong	1193.75539477856	0.411504538697947	0.823514951795947	not regulated	NA	NA	NA	Y	Insect	1	12	1	6	1	2	1	0	0	17212	1	single
Nasvi2EG000142	100119979	NV10068	121	Strong	449.262753565187	-0.0773907133300063	0.964565748795985	not regulated	NA	NA	NA	N	Metazoa	1	12	1	6	1	2	1	1	4	15464	1	single
Nasvi2EG000143	100120014	NV10069	1121	Strong	1241.60073953144	0.199643312160306	0.914719994030611	not regulated	NA	NA	NA	Y	Metazoa	1	12	1	6	1	1	1	1	4	3736	1	single
Nasvi2EG000144	100120046	NV10070	493	Strong	6.46260498329808	0.257652899845146	0.905449450240966	not regulated	NA	NA	NA	N	Metazoa	1	12	1	6	1	2	1	1	5	3929	1	single
Nasvi2EG000145	NA	NV10071	1787	Strong	3781.84220791425	0.490425082414952	0.777886148994101	not regulated	NA	NA	NA	N	Metazoa	1	11	1	5	1	2	1	1	4	10024	1	single
Nasvi2EG000146	NA	na	110	Weak-utrpoor	166.46747598505	1.35038499271185	0.0617072363349541	induced	NA	NA	NA	N	Wasp	1	0	0	0	0	0	0	0	0	7850	1	single
Nasvi2EG000147	NA	NV10072	90	Weak	110.805361101387	-0.62613459761886	0.710545162222545	not regulated	NA	NA	NA	N	Wasp	1	0	0	0	0	0	0	0	0	1041	1	single
Nasvi2EG000148	NA	na	67	Weak-utrpoor	0	NA	NA	not expressed	NA	NA	NA	N	Wasp	1	0	0	0	0	0	0	0	0	15499	1	single
Nasvi2EG000149	NA	na	89	Weak	0.513397291603897	-0.210132546145937	NA	filtered	NA	NA	NA	N	Wasp	1	0	0	0	0	0	0	0	0	275	1	single
Nasvi2EG000150	NA	na	95	Weak	0.486952315659824	0.198070198585142	NA	filtered	NA	NA	NA	N	Wasp	1	0	0	0	0	0	0	0	0	15632	1	single
Nasvi2EG000151	NA	na	75	Weak-utrpoor	10.0034960726372	-0.0390616752500627	0.98138513086602	not regulated	NA	NA	NA	N	Wasp	1	0	0	0	0	0	0	0	0	949	1	single
Nasvi2EG000152	NA	na	128	Weak-utrpoor	3.00104882179116	-0.0220108349274719	NA	filtered	NA	NA	NA	N	Wasp	1	0	0	0	0	0	0	0	0	15397	1	single
Nasvi2EG000153	100120147	NV10072	538	Strong	92.9376763204163	0.459125627474053	0.810882055805615	not regulated	NA	NA	NA	Y	Metazoa	1	11	1	6	1	2	1	1	3	13420	5	multi
Nasvi2EG000154	100120147	NV10073	542	Strong	274.212515042702	0.057461101425773	0.979005981087308	not regulated	NA	NA	NA	Y	Metazoa	1	11	1	6	1	2	1	1	3	13420	5	multi
Nasvi2EG000155	NA	na	88	Weak-utrpoor	3.02749379773524	-0.30087832935456	NA	filtered	NA	NA	NA	N	Hymenoptera	1	1	0	0	0	0	0	0	0	1947	1	single
Nasvi2EG000156	NA	na	99	Medium	1.46085694697947	0.508328969732825	NA	filtered	NA	NA	NA	N	Metazoa	1	11	1	6	1	2	1	1	3	9205	1	single
Nasvi2EG000157	100120201	NV10074	576	Strong	730.50416083468	-0.0295394300653123	0.98138513086602	not regulated	NA	NA	NA	N	Metazoa	1	11	1	6	1	2	1	1	3	13420	5	multi
Nasvi2EG000158	100120234	NV10075	353	Strong	269.120489329885	-0.0655446694659444	0.974303750305404	not regulated	NA	NA	NA	Y	Metazoa	1	12	1	6	1	2	1	1	1	487	1	single
Nasvi2EG000159	100120256	NV10076	245	Strong	112.160438144591	-0.508584042040895	0.780781066498272	not regulated	NA	NA	NA	N	Metazoa	1	11	1	3	1	2	1	0	3	438	1	single
Nasvi2EG000160	100120317	NV10078	933	Strong	3228.05887856514	0.495048580232431	0.777886148994101	not regulated	NA	NA	NA	N	Metazoa	1	12	1	5	1	2	1	1	4	5526	1	single
Nasvi2EG000161	100113652	NV10079	560	Strong	474.249608249447	-0.248253949233184	0.899898194385952	not regulated	NA	NA	NA	Y	Metazoa	1	12	1	6	1	2	1	0	5	1086	1	single
Nasvi2EG000162	100120348	NV10080	705	Strong	2527.34817476649	-0.0903431573647015	0.957491379607832	not regulated	NA	NA	NA	N	Metazoa	1	12	1	6	1	2	1	1	4	16759	1	single
Nasvi2EG000163	100680035	NV21635	576	Strong	127.573299641374	-0.394264907161278	0.840299573645866	not regulated	NA	NA	NA	N	Hymenoptera	1	11	0	0	0	0	0	0	0	17177	1	single
Nasvi2EG000164	100113694	NV10081	173	Strong	180.935613513624	-0.455976518906906	0.809283939878277	not regulated	NA	NA	NA	N	Metazoa	1	12	1	6	1	2	1	1	5	14829	1	single
Nasvi2EG000165	100113719	NV10082	301	Strong	494.491869491052	0.309531929688028	0.878403995676185	not regulated	NA	NA	NA	N	Metazoa	1	11	1	5	1	2	1	1	4	10687	1	single
Nasvi2EG000166	100120400	NV10083	306	Strong	163.517493323702	-0.0370913318301139	0.98138513086602	not regulated	NA	NA	NA	N	Metazoa	1	12	1	6	1	2	1	1	5	9037	1	single
Nasvi2EG000167	100120428	NV50006	1031	Strong	340.87209233621	0.494029945797222	0.781370493645824	not regulated	NA	NA	NA	N	Metazoa	1	12	1	6	1	2	1	1	5	4616	1	single
Nasvi2EG000169	100120452	NV10084	376	Strong	3.51444611339506	-0.154851260161415	NA	filtered	NA	NA	NA	N	Metazoa	1	3	0	1	1	0	0	1	3	9867	82	multi
Nasvi2EG000170	100680196	NV21634	523	Strong	216.381912131626	-0.365337350162157	0.85175162394334	not regulated	NA	NA	NA	N	Insect	1	3	0	1	1	0	0	0	0	3848	1	single
Nasvi2EG000172	100680231	NV21654	1350	Strong	617.808439901152	-0.0705066546443146	0.970083236980999	not regulated	NA	NA	NA	N	Hymenoptera	1	12	0	0	0	0	0	0	0	11938	1	single
Nasvi2EG000173	100680402	NV21633	225	Strong	2.97460384584709	0.256857682022865	NA	filtered	NA	NA	NA	N	Wasp	1	0	0	0	0	0	0	0	0	14811	1	single
Nasvi2EG000174	100680347	NV21655	388	Strong	93.4665758392978	0.0006363567285664	0.999464948458698	not regulated	NA	NA	NA	N	Metazoa	1	12	1	6	1	2	1	0	3	9867	82	multi
Nasvi2EG000175	100113748	NV10085	139	Strong	38.6324622714016	-0.281663406633747	0.898166930984983	not regulated	NA	NA	NA	N	Insect	1	3	1	6	0	2	0	0	0	17355	1	single
Nasvi2EG000176	100113783	NV10086	138	Strong	7866.23773802175	-0.186409568541682	0.919970061105684	not regulated	NA	NA	NA	N	Metazoa	1	11	1	6	1	2	1	1	4	12013	1	single
Nasvi2EG000177	100120579	NV10087	339	Strong	256.898350965112	-0.483086725280616	0.79103883884358	not regulated	NA	NA	NA	N	Metazoa	1	12	1	6	1	2	1	1	5	2704	1	single
Nasvi2EG000178	100120605	NV10088	675	Strong	454.149602740507	0.310386245813598	0.878403995676185	not regulated	NA	NA	NA	Y	Metazoa	1	12	1	6	1	2	1	1	4	3647	12	multi
Nasvi2EG000179	100680416	NV21656	70	Strong	5.89631773980604	0.808696153036964	NA	filtered	NA	NA	NA	Y	Insect	1	0	0	0	0	1	0	0	0	14683	7	multi
Nasvi2EG000182	NA	NV30587	192	Strong-expresste	3.02749379773524	-0.30087832935456	NA	filtered	NA	NA	NA	N	Insect	1	8	1	4	1	2	0	0	0	4819	2	multi
Nasvi2EG000183	NA	NV50007	624	Medium-expresste	20.9808967765941	0.0379364149941842	0.98138513086602	not regulated	NA	NA	NA	N	Metazoa	1	7	1	1	1	1	0	0	1	17343	52	multi
Nasvi2EG000186	NA	na	200	Weak	0.513397291603897	-0.210132546145937	NA	filtered	NA	NA	NA	N	Hymenoptera	1	1	0	0	0	0	0	0	0	7047	1	single
Nasvi2EG000187	NA	NV21632	141	Medium	1.00034960726372	-0.00982247691718404	NA	filtered	NA	NA	NA	N	Wasp	1	0	0	0	0	0	0	0	0	13589	13	multi
Nasvi2EG000189	100680432	NV21658	70	Strong	113.552902912404	-0.0654106714236516	0.975432491291599	not regulated	NA	NA	NA	Y	Insect	1	0	0	0	0	1	0	0	0	14683	7	multi
Nasvi2EG000191	100120900	NV10090	960	Strong	378.718500495067	-0.40830711484191	0.83006937469668	not regulated	NA	NA	NA	N	Metazoa	1	12	1	6	1	2	1	1	4	8979	1	single
Nasvi2EG000192	100680439	NV21659	70	Strong	5.43581040009029	0.506770321223481	NA	filtered	NA	NA	NA	Y	Insect	1	0	0	0	0	1	0	0	0	14683	7	multi
Nasvi2EG000193	100113808	NV10091	406	Strong	1395.71932364633	-0.162070972452982	0.928712764495875	not regulated	NA	NA	NA	N	Metazoa	1	12	1	6	1	2	1	1	5	8152	1	single
Nasvi2EG000194	NA	NV10092	383	Strong	54.0717687441291	-0.128669195902702	0.95155740754035	not regulated	NA	NA	NA	N	Metazoa	1	12	1	6	1	2	1	1	4	12332	1	single
Nasvi2EG000195	100680520	na	102	Strong	72.5011812899813	-0.581604388677919	0.74246488372361	not regulated	NA	NA	NA	N	Metazoa	1	12	1	5	0	2	1	1	3	3880	1	single
Nasvi2EG000196	100120949	NV10093	315	Strong	43.4645977033893	-0.869914050333489	0.547551336985333	not regulated	NA	NA	NA	Y	Insect	1	11	0	6	1	2	0	0	0	1637	1	single
Nasvi2EG000198	100120999	NV10094	186	Strong	16.0584836681077	-0.256148141299572	0.905449450240966	not regulated	NA	NA	NA	Y	Insect	1	12	1	6	1	2	1	0	0	12805	1	single
Nasvi2EG000200	100121021	NV10095	422	Strong	1616.61420770717	0.434934430387237	0.81274876729628	not regulated	NA	NA	NA	N	Metazoa	1	12	1	6	1	2	1	1	5	16051	1	single
Nasvi2EG000201	100121048	NV10096	533	Strong	117.988363705231	-0.0201570508029774	0.987909765415484	not regulated	NA	NA	NA	N	Metazoa	1	12	1	6	0	2	1	1	5	17277	1	single
Nasvi2EG000202	100121071	NV10097	666	Strong	238.997837938142	-0.55366043944983	0.744849403521577	not regulated	NA	NA	NA	N	Metazoa	1	12	1	6	1	2	1	1	5	3569	1	single
Nasvi2EG000204	NA	NV10098	888	Strong	378.920941345398	-0.0116454367723287	0.991529568078731	not regulated	NA	NA	NA	Y	Metazoa	1	11	1	2	0	2	1	1	1	7955	1	single
Nasvi2EG000205	100121122	NV10099	676	Strong-expertchoice	53.8602089365765	0.172376189963275	0.930673361421154	not regulated	NA	NA	NA	N	Metazoa	1	12	1	6	1	2	1	1	4	8910	1	single
Nasvi2EG000206	100677912	na	186	Strong-expertchoice	180.45504446802	0.218199993973076	0.908814658442827	not regulated	NA	NA	NA	Y	Wasp	1	0	0	0	0	0	0	0	0	3788	12	multi
Nasvi2EG000207	100121146	NV10100	775	Strong	12.3853676990482	0.540205389230756	0.798500326279602	not regulated	NA	NA	NA	N	Metazoa	1	12	1	6	1	2	1	0	3	1201	1	single
Nasvi2EG000208	100121188	NV10101	425	Strong	25.4692475213088	0.0600583368962397	0.979817504198047	not regulated	NA	NA	NA	N	Metazoa	1	12	1	6	1	2	1	1	5	10566	1	single
Nasvi2EG000209	100677825	NV21631	691	Strong	355.447833560005	0.216168623856922	0.908389473582252	not regulated	NA	NA	NA	N	Insect	1	10	1	0	0	0	0	0	0	14092	1	single
Nasvi2EG000210	100121235	NV10102	439	Strong	310.494110142248	-0.294278603919623	0.883311003195283	not regulated	NA	NA	NA	N	Metazoa	1	11	0	6	1	0	1	0	3	15560	1	single
Nasvi2EG000211	100121259	NV10103	481	Strong	303.039362613186	0.809322468858656	0.545976665124368	not regulated	NA	NA	NA	N	Metazoa	1	12	1	4	1	2	1	0	3	4186	1	single
Nasvi2EG000212	100677852	NV10103	239	Strong	0.973904631319649	0.364529812252248	NA	filtered	NA	NA	NA	Y	Insect	1	10	0	0	0	0	1	0	0	11253	1	single
Nasvi2EG000213	100121274	NV10104	675	Strong	1052.68695034421	0.114459006925742	0.95155740754035	not regulated	signaling	blastp	Uba2	N	Metazoa	1	12	1	6	1	2	1	1	5	8548	1	single
Nasvi2EG000214	NA	NV10104	602	Strong	1.97425423858337	0.302699116391151	NA	filtered	NA	NA	NA	N	Metazoa	1	12	1	6	1	2	1	1	4	9569	147	multi
Nasvi2EG000215	100113840	NV10105	284	Strong	148.173024006085	-0.400413243836564	0.840299573645866	not regulated	NA	NA	NA	N	Metazoa	1	12	1	6	1	2	1	1	4	8113	1	single
Nasvi2EG000216	100121298	NV10106	355	Strong	3168.71726444236	0.377432480101272	0.840299573645866	not regulated	NA	NA	NA	N	Metazoa	1	11	1	6	1	2	1	1	5	6764	1	single
Nasvi2EG000217	NA	na	192	Weak-utrpoor	40.0404292664929	-0.101261771378896	0.95645949516687	not regulated	NA	NA	NA	N	Wasp	1	0	0	0	0	0	0	0	0	9175	1	single
Nasvi2EG000218	100121317	NV10107	610	Strong	374.015854255633	0.414015175810864	0.825695820205204	not regulated	NA	NA	NA	N	Metazoa	1	12	1	6	1	2	1	1	4	2935	1	single
Nasvi2EG000219	NA	na	131	Weak-utrpoor	49.7375283764678	1.25181188066888	0.153241944687251	not regulated	NA	NA	NA	N	NA	NA	NA	NA	NA	NA	NA	NA	NA	NA	17046	1	single
Nasvi2EG000220	100678180	na	258	Strong	1046.48970701607	-0.390493523136809	0.838621133588695	not regulated	NA	NA	NA	N	Insect	1	6	0	0	1	1	1	0	0	15411	6	multi
Nasvi2EG000223	100121336	NV10108	984	Strong	103.888632048429	0.44790623713918	0.81764866580417	not regulated	NA	NA	NA	N	Metazoa	1	12	1	6	1	2	1	1	5	5925	1	single
Nasvi2EG000224	NA	na	100	Weak-utrpoor	3.54089108933913	-0.419504052049403	NA	filtered	NA	NA	NA	N	Wasp	1	0	0	0	0	0	0	0	0	13955	1	single
Nasvi2EG000225	NA	NV21630	248	Medium	15.4393064727275	0.227215824207948	0.916008663493422	not regulated	NA	NA	NA	N	Wasp	1	0	0	0	0	0	0	0	0	6994	1	single
Nasvi2EG000226	NA	NV10109	147	Strong	69.2247399600828	-0.88859058083203	0.507806535962281	not regulated	NA	NA	NA	N	Insect	1	11	1	3	0	0	0	0	0	3939	1	single
Nasvi2EG000227	100187708	NV21661	194	Strong	33.3817667029198	-0.903896433775196	0.527562356683013	not regulated	NA	NA	NA	N	Metazoa	1	12	1	6	1	2	1	1	4	1602	1	single
Nasvi2EG000228	100121410	NV10110	441	Strong	520.435302787909	-0.178373775968697	0.92602196366995	not regulated	NA	NA	NA	N	Metazoa	1	12	1	6	1	2	1	1	3	16848	1	single
Nasvi2EG000229	100121429	NV50008	816	Strong	6.46260498329808	0.257652899845146	0.905449450240966	not regulated	NA	NA	NA	N	Metazoa	1	12	1	6	1	2	1	1	5	10663	1	single
Nasvi2EG000230	100121447	NV10111	2398	Strong	17760.3710685901	0.460758451683924	0.796914641451825	not regulated	NA	NA	NA	N	Metazoa	1	12	1	6	1	2	1	1	5	3673	1	single
Nasvi2EG000233	NA	na	109	Strong	2.43476157829912	0.746821300929335	NA	filtered	NA	NA	NA	N	Wasp	1	0	0	0	0	0	0	0	0	14096	1	single
Nasvi2EG000234	100121467	NV10112	327	Strong	106.46017798506	-0.377176954847695	0.849814993111125	not regulated	NA	NA	NA	N	Metazoa	1	12	1	3	1	1	1	0	3	4336	1	single
Nasvi2EG000235	100121485	NV10113	808	Strong	168.239289373303	0.341784791966122	0.865326898930198	not regulated	NA	NA	NA	N	Metazoa	1	12	1	6	1	2	1	1	5	10946	1	single
Nasvi2EG000236	100121502	NV10114	666	Strong	534.225901794882	0.406078389887559	0.830955226662137	not regulated	NA	NA	NA	N	Metazoa	1	12	1	6	1	2	1	1	4	5148	1	single
Nasvi2EG000237	100121520	NV10115	296	Strong	2247.91140913125	0.425010203868891	0.820486862572863	not regulated	NA	NA	NA	N	Metazoa	1	12	1	5	1	2	1	1	4	10992	1	single
Nasvi2EG000239	100121541	NV10116	323	Strong	77.7628196071295	0.213043507120562	0.913803082044549	not regulated	NA	NA	NA	N	Arthropod	1	12	1	6	1	1	1	1	0	80	1	single
Nasvi2EG000241	100121556	NV10117	288	Strong	338.420004739189	-0.00933934499422305	0.992804727705785	not regulated	NA	NA	NA	N	Metazoa	1	12	1	0	1	2	1	1	3	8637	1	single
Nasvi2EG000243	100121575	NV10118	708	Strong	8331.34832734321	0.985849976559555	0.311200755438628	not regulated	NA	NA	NA	Y	Wasp	1	0	0	0	0	0	0	0	0	10682	1	single
Nasvi2EG000244	100121611	NV10119	597	Strong	11572.6251344018	0.513771037666374	0.761652131734998	not regulated	NA	NA	NA	N	Wasp	1	0	0	0	0	0	0	0	0	663	3	multi
Nasvi2EG000245	NA	NV21629	582	Strong	5.48870035197843	0.0749780213088737	NA	filtered	NA	NA	NA	N	Metazoa	1	12	1	6	1	2	1	1	4	9569	147	multi
Nasvi2EG000246	100121648	NV10120	261	Strong	165.088689653069	-0.576761617794026	0.729198997948106	not regulated	NA	NA	NA	N	Metazoa	1	12	1	6	1	2	1	1	5	216	15	multi
Nasvi2EG000247	NA	NV21628	684	Strong	60.7304313077022	0.318366548465833	0.883143764321892	not regulated	NA	NA	NA	N	Metazoa	1	12	1	6	1	2	1	1	4	9569	147	multi
Nasvi2EG000248	100121697	NV10121	770	Strong	503.916311780086	-0.180088989615862	0.925143997495467	not regulated	NA	NA	NA	N	Metazoa	1	12	1	5	1	2	1	1	3	9131	1	single
Nasvi2EG000249	NA	NV21662	1051	Strong	7585.88998856002	0.192997701899133	0.917804672499325	not regulated	NA	NA	NA	Y	Metazoa	1	12	1	6	1	2	1	1	5	4613	1	single
Nasvi2EG000250	100678706	na	251	Strong	52.4257969655411	0.0814968500722659	0.965450939668476	not regulated	NA	NA	NA	N	Wasp	1	0	0	0	0	0	0	0	0	8340	1	single
Nasvi2EG000251	100121733	NV10122	280	Strong	42.6603056764006	-0.309861226210044	0.884305219278112	not regulated	NA	NA	NA	N	Metazoa	1	11	1	6	1	2	1	1	5	2868	1	single
Nasvi2EG000252	100121791	NV10124	581	Strong	2.97460384584709	0.256857682022865	NA	filtered	NA	NA	NA	N	Metazoa	1	12	1	6	1	2	1	1	4	14833	1	single
Nasvi2EG000253	100678013	NV10124	1443	Strong	46.9790438167843	-0.834540625616975	0.574252619687607	not regulated	NA	NA	NA	N	Metazoa	1	12	1	6	1	2	1	1	4	9724	1	single
Nasvi2EG000255	NA	NV10124	66	StrongPartial	0	NA	NA	not expressed	NA	NA	NA	N	Metazoa	1	10	1	6	1	2	1	0	5	16057	1	single
Nasvi2EG000256	100121808	NV10125	266	Strong	2810.15713078246	0.174610774040564	0.92602196366995	not regulated	NA	NA	NA	N	Metazoa	1	12	1	6	1	2	1	1	5	216	15	multi
Nasvi2EG000257	100678043	NV21627	178	Strong	24.1141704781056	-0.355717604544591	0.872567157523184	not regulated	NA	NA	NA	N	Metazoa	1	12	1	6	1	2	1	1	4	216	15	multi
Nasvi2EG000258	NA	NV10126	594	Strong	108.260260140701	0.149442091089656	0.938887477846259	not regulated	NA	NA	NA	N	Metazoa	1	12	1	6	1	2	1	1	4	9569	147	multi
Nasvi2EG000259	100113909	NV10127	266	Strong	1423.13911611745	-0.362858857131281	0.849814993111125	not regulated	NA	NA	NA	N	Metazoa	1	12	1	6	1	2	1	1	5	216	15	multi
Nasvi2EG000261	NA	NV30591	228	Strong-expresste	3.54089108933913	-0.419504052049403	NA	filtered	NA	NA	NA	N	Arthropod	1	7	1	0	0	1	0	1	0	4486	1	single
Nasvi2EG000262	100121889	NV10128	264	Strong	205.007836788508	-0.231848404475178	0.905449450240966	not regulated	NA	NA	NA	N	Metazoa	1	12	1	6	1	2	1	1	4	216	15	multi
Nasvi2EG000263	100121923	NV10129	305	Strong	112.144935917313	-0.131753704025679	0.948650647650688	not regulated	NA	NA	NA	N	Metazoa	1	12	1	6	1	2	1	1	4	216	15	multi
Nasvi2EG000264	100121940	NV10130	636	Strong	284.632747460389	-0.509351570516716	0.773075303545064	not regulated	NA	NA	NA	N	Metazoa	1	12	1	6	1	0	0	1	3	2839	1	single
Nasvi2EG000265	NA	NV10131	335	Strong	979.462635746515	0.403541244961544	0.831361973331684	not regulated	NA	NA	NA	N	Metazoa	1	12	1	6	1	2	1	1	5	8492	1	single
Nasvi2EG000266	NA	na	119	Medium	1.02679458320779	-0.385893001666893	NA	filtered	NA	NA	NA	N	Wasp	1	0	0	0	0	0	0	0	0	3658	1	single
Nasvi2EG000267	NA	na	131	Strong	0	NA	NA	not expressed	NA	NA	NA	N	Wasp	1	0	0	0	0	0	0	0	0	13717	11	multi
Nasvi2EG000268	NA	NV10131	65	Strong	29.4442009744196	0.110702270094224	0.95645949516687	not regulated	NA	NA	NA	N	Hymenoptera	1	7	0	0	0	0	0	0	0	11968	1	single
Nasvi2EG000270	NA	na	139	Medium-utrpoor	1.51374689886762	-0.185177506088937	NA	filtered	NA	NA	NA	N	Wasp	1	0	0	0	0	0	0	0	0	5173	1	single
Nasvi2EG000271	100113939	NV10132	68	Strong	504.079541114361	-0.374408624977615	0.84386474501599	not regulated	NA	NA	NA	N	Metazoa	1	12	1	5	1	2	1	1	5	13014	1	single
Nasvi2EG000272	NA	NV21626	67	Strong	187.600659347253	0.365585138769071	0.85175162394334	not regulated	NA	NA	NA	N	Wasp	1	0	0	0	0	0	0	0	0	1254	1	single
Nasvi2EG000273	100121976	NV10133	149	Strong	180.767824700738	0.536784301211481	0.761469917832917	not regulated	non-canonical recognition	hmm	ML HMM	Y	Metazoa	1	12	1	6	1	2	1	1	3	12199	1	single
Nasvi2EG000274	100121993	NV10134	232	Strong	442.656980953502	-0.152026723418392	0.934879598937287	not regulated	NA	NA	NA	N	Metazoa	1	12	1	6	1	2	1	1	5	9657	1	single
Nasvi2EG000275	NA	na	124	Medium	11.5436879474489	-0.242727056229737	0.911288906318683	not regulated	NA	NA	NA	N	Metazoa	1	12	1	6	1	2	1	1	4	12437	2	multi
Nasvi2EG000276	100679054	NV21663	205	Strong	190.330875139548	-0.170659867618144	0.927856106419713	not regulated	NA	NA	NA	N	Metazoa	1	12	1	6	1	2	1	1	4	9867	82	multi
Nasvi2EG000277	NA	NV30592	141	Strong	3.48800113745099	0.106542667598972	NA	filtered	NA	NA	NA	N	Metazoa	1	11	1	6	1	2	1	1	4	1092	1	single
Nasvi2EG000278	NA	NV30593	120	Strong	5.00174803631861	-0.029319662661321	NA	filtered	NA	NA	NA	N	Metazoa	1	12	1	6	1	2	1	1	4	9867	82	multi
Nasvi2EG000279	100679124	NV30594	200	Strong	429.013197157805	0.161680080548332	0.930673361421154	not regulated	NA	NA	NA	N	Metazoa	1	12	1	6	1	2	1	1	4	9867	82	multi
Nasvi2EG000280	100679090	NV21625	82	Strong	55.6119606189408	-0.181932187168916	0.927856106419713	not regulated	NA	NA	NA	Y	Metazoa	1	3	0	0	0	0	0	0	2	7298	8	multi
Nasvi2EG000282	100113975	NV10135	93	Strong	1149.02690960419	0.0414495101331508	0.98138513086602	not regulated	AMP	amp pub	Hisnavicin-1 from Tian et al 2010	Y	Hymenoptera	1	5	0	0	0	0	0	0	0	17297	1	single
Nasvi2EG000283	100122101	NV10136	807	Strong	114.775755075887	0.128824589536876	0.950362808198789	not regulated	NA	NA	NA	N	Metazoa	1	12	1	6	1	2	1	1	4	13388	1	single
Nasvi2EG000284	100678106	NV21624	392	Strong	132.856823455855	0.686560306542812	0.66584439291562	not regulated	NA	NA	NA	Y	Insect	1	1	0	1	0	0	0	0	0	13476	1	single
Nasvi2EG000285	NA	NV10137	338	Strong	9.4107638532011	0.506627053885661	0.816393836339615	not regulated	NA	NA	NA	N	Metazoa	1	12	1	6	1	2	1	1	4	9867	82	multi
Nasvi2EG000286	100122144	NV10138	338	Strong	63.5618675251624	-0.102763405644199	0.95645949516687	not regulated	NA	NA	NA	N	Metazoa	1	12	1	6	1	2	1	1	4	9867	82	multi
Nasvi2EG000287	100679256	NV21623	219	Strong	3.46155616150692	0.371324394787637	NA	filtered	NA	NA	NA	Y	Wasp	1	0	0	0	0	0	0	0	0	6836	1	single
Nasvi2EG000288	100678139	NV30595	197	Strong	34.9857912782862	0.00414172992716665	0.996473221725056	not regulated	NA	NA	NA	N	Insect	1	12	1	0	0	0	0	0	0	14153	1	single
Nasvi2EG000289	100122186	NV10139	637	Strong	5564.82358307703	0.169107631666113	0.927856106419713	not regulated	NA	NA	NA	N	Metazoa	1	12	1	6	1	2	1	1	5	8481	1	single
Nasvi2EG000290	100122204	NV10140	236	Strong	620.324360198728	0.2634259057196	0.89561134749601	not regulated	NA	NA	NA	N	Metazoa	1	12	1	6	1	2	1	1	5	4554	1	single
Nasvi2EG000292	100122216	NV10141	375	Medium	11.0038456799009	-0.0402792385762799	0.98138513086602	not regulated	NA	NA	NA	N	Metazoa	1	11	1	4	1	2	1	1	4	11965	1	single
Nasvi2EG000293	NA	na	141	Weak-utrpoor	5.54159030386658	-0.349354944488038	NA	filtered	NA	NA	NA	N	Wasp	1	0	0	0	0	0	0	0	0	16275	1	single
Nasvi2EG000294	100679393	NV21664	220	Strong	4.0807333568871	-0.790680605983343	NA	filtered	NA	NA	NA	N	Hymenoptera	1	9	0	0	0	0	0	0	0	3385	1	single
Nasvi2EG000295	100122244	NV10142	651	Strong	317.677112746092	-0.0747858737218808	0.96632607655859	not regulated	NA	NA	NA	Y	Metazoa	1	12	1	3	0	1	1	1	1	15538	1	single
Nasvi2EG000296	100122257	NV10143	905	Strong	225.184441538114	-0.0957650409386818	0.95645949516687	not regulated	NA	NA	NA	N	Metazoa	1	12	1	6	1	2	1	1	4	9349	1	single
Nasvi2EG000297	NA	NV21622	300	Medium	0.973904631319649	0.364529812252248	NA	filtered	NA	NA	NA	N	Insect	1	12	1	3	0	1	0	0	0	2925	241	multi
Nasvi2EG000298	NA	NV21622	393	Medium	5.56803527981065	-0.567512528730588	NA	filtered	NA	NA	NA	N	Metazoa	1	12	1	6	1	2	1	1	4	9569	147	multi
Nasvi2EG000301	100122286	NV50009	460	Strong	2247.4290162942	0.386042886430612	0.840299573645866	not regulated	NA	NA	NA	N	Metazoa	1	12	1	6	1	2	1	1	4	5714	1	single
Nasvi2EG000302	NA	NV21665	231	Medium	2.00069921452744	-0.0167890417020085	NA	filtered	NA	NA	NA	N	Metazoa	1	12	1	6	1	2	1	1	4	9867	82	multi
Nasvi2EG000305	100122310	NV10144	359	Strong	4112.86947403349	0.489321574504526	0.778473327998235	not regulated	NA	NA	NA	N	Insect	1	12	1	6	1	2	1	0	0	1114	1	single
Nasvi2EG000307	100122321	NV10145	131	Strong	405.749825388521	-0.182127719495448	0.925143997495467	not regulated	NA	NA	NA	N	Metazoa	1	12	1	6	1	2	1	1	5	17255	1	single
Nasvi2EG000308	100122338	NV10146	362	Strong	178.871081598542	-0.672338598442692	0.678689704809851	not regulated	NA	NA	NA	N	Metazoa	1	12	1	6	1	2	1	1	3	15058	1	single
Nasvi2EG000309	100122352	NV10147	301	Strong	185.227906678064	-0.581705384677524	0.729198997948106	not regulated	NA	NA	NA	N	Metazoa	1	12	1	6	1	2	1	1	4	488	1	single
Nasvi2EG000310	100114009	NV10148	468	Strong	2280.91838669234	-0.0811714660667529	0.961230604014064	not regulated	NA	NA	NA	N	Metazoa	1	12	1	6	1	2	1	1	5	12583	1	single
Nasvi2EG000311	100114043	NV10149	285	Strong	1794.11197434807	-0.174326402909552	0.926076983770459	not regulated	NA	NA	NA	N	Metazoa	1	12	1	6	1	2	1	1	5	553	2	multi
Nasvi2EG000312	100122367	NV10150	558	Strong	4550.83292770478	-0.081314776918818	0.961148444871625	not regulated	NA	NA	NA	N	Metazoa	1	12	1	6	1	2	1	1	4	6661	1	single
Nasvi2EG000313	100122383	NV10151	540	Strong	1805.21612855741	0.145995765946302	0.936579325013468	not regulated	NA	NA	NA	N	Metazoa	1	12	1	6	1	2	1	1	5	7223	1	single
Nasvi2EG000314	100122398	NV10152	435	Strong	442.762760857279	-0.171878226261437	0.927856106419713	not regulated	NA	NA	NA	Y	Metazoa	1	11	0	6	1	2	1	1	4	14952	1	single
Nasvi2EG000315	100122413	NV10153	291	Strong	61.8365608187422	0.178004366079688	0.927856106419713	not regulated	NA	NA	NA	N	Metazoa	1	12	1	6	1	2	1	1	5	553	2	multi
Nasvi2EG000316	100122440	NV10154	636	Strong	115.712271982596	-0.175640003923592	0.927856106419713	not regulated	NA	NA	NA	Y	Insect	1	10	0	0	0	1	1	0	0	447	1	single
Nasvi2EG000317	NA	NV21666	102	Strong	0	NA	NA	not expressed	NA	NA	NA	N	Metazoa	1	8	0	0	0	0	1	0	1	552	1	single
Nasvi2EG000319	100114083	NV10155	165	Strong	8761.4038213115	0.332178974123261	0.864535739798692	not regulated	NA	NA	NA	N	Metazoa	1	12	1	6	1	2	1	1	5	4872	2	multi
Nasvi2EG000322	100122451	NV10156	826	Strong	793.625582726015	-0.200007579299538	0.914719994030611	not regulated	NA	NA	NA	N	Metazoa	1	12	1	6	1	2	1	1	1	13462	2	multi
Nasvi2EG000323	100114118	NV10157	85	Strong	15.2168039165084	-0.976030594565434	0.50296063317403	not regulated	NA	NA	NA	N	Metazoa	1	8	1	6	0	2	1	1	3	13343	1	single
Nasvi2EG000324	100122464	NV10158	284	Strong	5.00174803631861	-0.029319662661321	NA	filtered	NA	NA	NA	N	Metazoa	1	12	1	6	1	2	1	1	5	7921	1	single
Nasvi2EG000325	NA	NV10159	766	Strong	1031.54555992051	-0.0732039845337657	0.967372843421883	not regulated	NA	NA	NA	N	Metazoa	1	12	1	6	1	2	1	1	5	4102	2	multi
Nasvi2EG000326	NA	NV10160	778	Strong	122.672772030221	0.186869713827627	0.925143997495467	not regulated	NA	NA	NA	N	Metazoa	1	12	1	6	1	2	1	1	5	4102	2	multi
Nasvi2EG000328	100680219	NV10161	412	Strong	567.138042200864	0.625000909468414	0.692702640743955	not regulated	NA	NA	NA	N	Metazoa	1	12	1	6	1	2	1	1	5	9495	1	single
Nasvi2EG000329	100122508	NV10162	890	Strong	33.7209919115817	0.590388354287234	0.754116821440707	not regulated	NA	NA	NA	N	Metazoa	1	12	1	6	1	2	1	1	5	15914	1	single
Nasvi2EG000330	100122519	NV10163	704	Strong	9.05603641726164	-0.356124693315963	0.880197278651766	not regulated	NA	NA	NA	N	Metazoa	1	12	1	6	1	2	1	1	4	9682	1	single
Nasvi2EG000331	100122534	NV10164	536	Strong	1325.88452544809	-0.242989097709618	0.901194439269401	not regulated	NA	NA	NA	N	Metazoa	1	12	1	6	1	2	1	1	4	8228	1	single
Nasvi2EG000332	100122548	NV10165	255	Strong	337.811770292475	0.139393722995009	0.943434252198284	not regulated	NA	NA	NA	N	Metazoa	1	12	1	6	1	2	1	1	5	7603	1	single
Nasvi2EG000333	NA	NV21621	466	Medium	1.00034960726372	-0.00982247691718404	NA	filtered	NA	NA	NA	N	Wasp	1	0	0	0	0	0	0	0	0	882	8	multi
Nasvi2EG000334	NA	NV21667	64	Medium-utrpoor	0	NA	NA	not expressed	NA	NA	NA	N	Wasp	1	0	0	0	0	0	0	0	0	3998	1	single
Nasvi2EG000335	100680314	NV21667	130	Strong	25.7336972807495	-0.681468493935935	0.709343367457229	not regulated	NA	NA	NA	N	Hymenoptera	1	5	0	0	0	0	0	0	0	2087	1	single
Nasvi2EG000336	100122604	NV50010	544	Strong	434.052332918734	0.248095208366064	0.899898194385952	not regulated	NA	NA	NA	N	Metazoa	1	12	1	6	1	2	1	1	5	16533	1	single
Nasvi2EG000337	100122593	NV10166	282	Strong	0.513397291603897	-0.210132546145937	NA	filtered	NA	NA	NA	N	Metazoa	1	12	1	6	1	2	1	1	4	14599	1	single
Nasvi2EG000338	NA	na	71	Weak-utrpoor	14.4918468173519	0.0132653034532893	0.991529568078731	not regulated	NA	NA	NA	N	Wasp	1	0	0	0	0	0	0	0	0	10289	1	single
Nasvi2EG000339	100122616	NV10167	120	Strong	3.48800113745099	0.106542667598972	NA	filtered	NA	NA	NA	N	Metazoa	1	12	1	6	1	2	1	1	5	15017	2	multi
Nasvi2EG000340	100122629	NV10168	612	Strong	325.24584724043	-0.091188537296739	0.957491379607832	not regulated	NA	NA	NA	N	Metazoa	1	12	1	6	1	2	1	1	5	16846	1	single
Nasvi2EG000341	100114151	NV10169	155	Strong	14726.6909702754	-0.0644458536832919	0.974219356171073	not regulated	NA	NA	NA	N	Metazoa	1	12	1	5	1	2	1	1	5	9204	1	single
Nasvi2EG000344	100122640	NV10170	482	Strong	175.457855910312	-0.241813405340408	0.901215433446762	not regulated	NA	NA	NA	N	Metazoa	1	11	1	5	0	1	0	0	3	5055	1	single
Nasvi2EG000345	100114193	NV10171	186	Strong	9061.78136031156	0.218121172403227	0.905630875100996	not regulated	NA	NA	NA	N	Metazoa	1	12	1	6	1	2	1	1	5	10722	1	single
Nasvi2EG000346	100122652	NV10172	791	Strong	113.039505620801	-0.0560588031038313	0.979492414924548	not regulated	NA	NA	NA	N	Metazoa	1	12	1	6	0	2	1	0	1	13462	2	multi
Nasvi2EG000347	NA	NV10173	221	Strong	52.372907013653	0.158996383076643	0.936425576250375	not regulated	NA	NA	NA	N	Metazoa	1	12	1	6	1	2	1	1	4	2337	1	single
Nasvi2EG000349	NA	na	487	Medium	2.54054148207541	-0.469523790868136	NA	filtered	NA	NA	NA	N	Metazoa	1	12	1	6	1	2	1	1	4	9569	147	multi
Nasvi2EG000350	NA	na	471	Medium	1.00034960726372	-0.00982247691718404	NA	filtered	NA	NA	NA	N	Metazoa	1	12	1	6	1	2	1	1	4	9569	147	multi
Nasvi2EG000351	100114235	NV10174	83	Strong	1039.73529540167	0.112360690144611	0.95155740754035	not regulated	NA	NA	NA	Y	Metazoa	1	10	1	3	1	0	0	1	1	7298	8	multi
Nasvi2EG000352	100122675	NV10175	83	Strong	229.276117643667	0.0513647778318164	0.981205384788249	not regulated	NA	NA	NA	Y	Metazoa	1	10	1	3	1	0	0	1	2	7298	8	multi
Nasvi2EG000353	100122687	NV10176	107	Strong	134.057790122005	0.238898442394292	0.904841783328741	not regulated	NA	NA	NA	N	Wasp	1	0	0	0	0	0	0	0	0	2857	1	single
Nasvi2EG000354	NA	NV10177	83	Strong	279.405761180685	0.44632082348301	0.810299984274663	not regulated	NA	NA	NA	Y	Metazoa	1	10	0	2	0	0	0	1	1	7298	8	multi
Nasvi2EG000356	100122707	NV10178	151	Strong	629.310180645379	-0.00398331394214743	0.996329796041168	not regulated	NA	NA	NA	N	Metazoa	1	11	1	6	1	1	1	0	4	9155	1	single
Nasvi2EG000357	100122718	NV50011	1068	Strong	468.376999798419	0.349278651281952	0.854508098889898	not regulated	NA	NA	NA	N	Metazoa	1	12	1	6	1	2	1	1	4	951	1	single
Nasvi2EG000359	NA	na	82	Strong-utrpoor	37.9339501481892	0.103012205113506	0.95645949516687	not regulated	NA	NA	NA	Y	Hymenoptera	1	2	0	0	0	0	0	0	0	7298	8	multi
Nasvi2EG000360	100122727	NV10179	446	Strong	10.0563860245254	-0.336023775446129	0.884305219278112	not regulated	NA	NA	NA	Y	Metazoa	1	12	1	6	1	2	1	1	4	4145	1	single
Nasvi2EG000361	100678055	NV21619	892	Strong	690.015990768582	0.332783866186711	0.865326898930198	not regulated	NA	NA	NA	Y	Insect	1	12	1	0	0	0	0	0	0	5856	1	single
Nasvi2EG000362	100122757	NV10180	507	Strong	66.7589739272286	0.255040961447717	0.901194439269401	not regulated	non-canonical recognition	hmm	srca hmm	Y	Metazoa	1	12	1	6	1	2	1	1	3	109	1	single
Nasvi2EG000363	100122766	NV10181	591	Strong	2399.70009967589	0.403286778329875	0.83014940787327	not regulated	NA	NA	NA	N	Metazoa	1	12	1	6	1	2	1	1	5	5774	1	single
Nasvi2EG000364	100122785	NV10182	523	Strong	291.346123767295	0.298935056540994	0.883311003195283	not regulated	NA	NA	NA	N	Metazoa	1	12	1	6	1	2	1	1	5	5522	1	single
Nasvi2EG000365	100678124	NV21668	564	Strong	1170.88687385699	0.0857326472906534	0.959306865594873	not regulated	NA	NA	NA	N	Metazoa	1	12	1	5	1	2	1	1	3	11148	1	single
Nasvi2EG000366	100122805	NV10183	1312	Strong	2502.42241709561	0.569676674219006	0.729198997948106	not regulated	NA	NA	NA	N	Metazoa	1	12	1	6	1	2	1	1	4	8288	2	multi
Nasvi2EG000367	100122818	NV10184	202	Strong	4.02784340499896	-0.273494496385066	NA	filtered	NA	NA	NA	N	Metazoa	1	5	0	0	0	1	0	0	1	NA	NA	NA
Nasvi2EG000368	NA	NV10185	957	Strong	104.111134604648	0.673398434213445	0.685937375023217	not regulated	NA	NA	NA	N	Metazoa	1	12	1	6	1	2	1	1	4	8288	2	multi
Nasvi2EG000369	100122843	NV10186	402	Strong	4145.2408602762	0.341691740934628	0.859868862684533	not regulated	NA	NA	NA	N	Metazoa	1	12	1	6	1	2	1	1	4	1950	1	single
Nasvi2EG000370	100122853	NV10187	782	Strong	401.309805117083	0.0102800289523093	0.992647485548037	not regulated	NA	NA	NA	N	Metazoa	1	12	1	1	1	1	1	0	3	9223	1	single
Nasvi2EG000371	NA	na	115	Weak	1.54019187481169	-0.537031523152337	NA	filtered	NA	NA	NA	N	Wasp	1	0	0	0	0	0	0	0	0	11729	1	single
Nasvi2EG000372	NA	na	103	Strong	0	NA	NA	not expressed	NA	NA	NA	N	Wasp	1	0	0	0	0	0	0	0	0	12860	1	single
Nasvi2EG000375	100678503	NV21618	938	Strong	4460.4877709226	-0.255053727150774	0.898170500946062	not regulated	NA	NA	NA	Y	Wasp	1	0	0	0	0	0	0	0	0	14232	1	single
Nasvi2EG000376	100122885	NV10188	1583	Strong	722.106513128853	0.305950457273129	0.880197278651766	not regulated	NA	NA	NA	N	Metazoa	1	12	1	6	1	2	1	1	4	519	1	single
Nasvi2EG000377	100122899	NV10189	457	Strong	506.509743214049	-0.194725299362935	0.917986389086762	not regulated	NA	NA	NA	N	Metazoa	1	12	1	6	1	2	1	1	5	9325	1	single
Nasvi2EG000378	100114273	NV10190	82	Strong	1278.55348988253	0.497152097787451	0.777886148994101	not regulated	NA	NA	NA	Y	Metazoa	1	10	1	3	1	0	0	1	2	7298	8	multi
Nasvi2EG000379	NA	na	82	Strong	48.2392837048777	0.387128578986075	0.85175162394334	not regulated	NA	NA	NA	Y	Metazoa	1	10	1	3	1	0	0	1	1	7298	8	multi
Nasvi2EG000380	100678541	na	82	Strong	45.0950672546997	-0.185697000810378	0.927856106419713	not regulated	NA	NA	NA	Y	Metazoa	1	10	1	6	1	0	0	1	1	7298	8	multi
Nasvi2EG000382	100187718	NV21669	883	Medium	234.394588332429	0.183453551582979	0.925143997495467	not regulated	NA	NA	NA	N	Metazoa	1	11	1	4	1	2	0	1	2	7447	1	single
Nasvi2EG000385	100122936	NV10191	135	Strong	2.05358916641559	-0.669173608891777	NA	filtered	AMP	amp pub	Glynavicin-5 from Tian et al 2010	Y	Insect	1	3	0	1	0	0	0	0	0	15183	1	single
Nasvi2EG000386	NA	NV21670	892	Strong	1.48730192292355	0.157844279349928	NA	filtered	NA	NA	NA	Y	Hymenoptera	1	8	0	0	0	0	0	0	0	1989	1	single
Nasvi2EG000387	100678360	NV21671	276	Strong	35.5785234977223	-0.188174060766417	0.927856106419713	not regulated	NA	NA	NA	N	Insect	1	12	0	6	1	2	1	0	0	2382	1	single
Nasvi2EG000388	100102554	NV10192	370	Strong	3971.4709233477	0.353218771898049	0.85175162394334	not regulated	NA	NA	NA	N	Metazoa	1	11	1	2	0	1	1	1	1	10653	1	single
Nasvi2EG000389	NA	na	84	Medium	3.00104882179116	-0.0220108349274719	NA	filtered	NA	NA	NA	N	Wasp	1	0	0	0	0	0	0	0	0	10249	1	single
Nasvi2EG000392	100122968	NV10193	173	Strong	591.259507844748	-0.0654680552368841	0.973473049933055	not regulated	NA	NA	NA	N	Metazoa	1	12	1	6	1	2	1	1	5	16399	1	single
Nasvi2EG000393	100114335	NV10194	135	Strong	146.934669615324	-0.269122777646706	0.89561134749601	not regulated	AMP	amp pub	Glynavicin-6 from Tian et al 2010	N	Wasp	1	0	0	0	0	0	0	0	0	9584	1	single
Nasvi2EG000394	100122976	NV10195	412	Strong	43.2001479439485	-0.377535173489486	0.856543100854245	not regulated	NA	NA	NA	N	Metazoa	1	12	0	3	1	2	1	1	4	13912	1	single
Nasvi2EG000395	NA	na	200	Medium	266.216101454648	0.531642506181047	0.761469917832917	not regulated	NA	NA	NA	N	Wasp	1	0	0	0	0	0	0	0	0	6878	1	single
Nasvi2EG000398	NA	na	346	Strong	1.00034960726372	-0.00982247691718404	NA	filtered	NA	NA	NA	N	Insect	1	0	0	0	0	1	0	0	0	9553	1	single
Nasvi2EG000399	100122995	NV10196	533	Strong	95.2028252943845	0.221176953312937	0.910449323519961	not regulated	non-canonical recognition	hmm	srcb hmm	N	Metazoa	1	12	1	6	1	2	1	1	4	70	4	multi
Nasvi2EG000400	100123003	NV10197	806	Strong	2993.5366248316	0.49413624719001	0.777886148994101	not regulated	NA	NA	NA	Y	Metazoa	1	12	1	6	1	2	1	1	4	14729	1	single
Nasvi2EG000404	100123025	NV10198	188	Strong	929.902015140156	-0.0203338158153127	0.98727340068393	not regulated	NA	NA	NA	N	Metazoa	1	12	1	6	1	2	1	1	4	1649	1	single
Nasvi2EG000405	100123038	NV10199	222	Strong	286.174763126646	0.209096885400625	0.91184065895989	not regulated	NA	NA	NA	N	Metazoa	1	12	1	6	1	2	1	1	5	4401	1	single
Nasvi2EG000408	NA	na	177	Weak-utrpoor	219.144956169921	-0.270826044996237	0.89561134749601	not regulated	NA	NA	NA	N	Insect	1	0	0	0	0	1	0	0	0	10048	1	single
Nasvi2EG000409	100123060	NV10201	560	Strong	88.2423252467601	-0.246301665972301	0.901757603936912	not regulated	NA	NA	NA	N	Metazoa	1	12	1	6	1	2	1	1	4	10095	1	single
Nasvi2EG000410	100123070	NV10202	529	Strong	40.3158217746002	0.31622340531312	0.883838998310018	not regulated	non-canonical recognition	hmm	srcb hmm	Y	Metazoa	1	12	1	6	1	2	1	1	4	70	4	multi
Nasvi2EG000411	100123077	NV10203	559	Medium	1.51374689886762	-0.185177506088937	NA	filtered	non-canonical recognition	hmm	srcb hmm	N	Metazoa	1	12	1	6	1	2	1	1	4	70	4	multi
Nasvi2EG000412	100123085	NV10204	536	Strong	95.4253278506036	0.457414856462823	0.811704344266956	not regulated	non-canonical recognition	hmm	srcb hmm	Y	Metazoa	1	12	1	6	1	2	1	1	4	70	4	multi
Nasvi2EG000413	100123093	NV10205	252	Strong	24.2044481546043	0.860300096251753	0.582721263932109	not regulated	NA	NA	NA	Y	Insect	1	2	0	1	0	1	0	0	0	11408	1	single
Nasvi2EG000414	100123102	NV10206	325	Strong	81.9648350950705	-0.482480581278448	0.803999678964588	not regulated	NA	NA	NA	Y	Insect	1	10	0	6	1	2	1	0	0	14567	1	single
Nasvi2EG000415	100123113	NV10207	381	Strong	867.763616837362	-0.0543891410712455	0.97927576435704	not regulated	NA	NA	NA	N	Metazoa	1	11	1	6	1	2	1	1	4	6779	1	single
Nasvi2EG000416	100123120	NV10208	256	Strong	156.99105563985	-0.283673443005203	0.88811093810595	not regulated	NA	NA	NA	N	Metazoa	1	10	1	5	1	2	1	1	5	6932	1	single
Nasvi2EG000417	100114366	NV10209	361	Strong	188.658458385016	-0.0970690834878138	0.95645949516687	not regulated	NA	NA	NA	N	Metazoa	1	11	1	5	1	2	1	1	3	2950	1	single
Nasvi2EG000418	100123129	NV10210	829	Strong	1145.19968325807	-0.00728027540974435	0.993971963863369	not regulated	NA	NA	NA	N	Metazoa	1	12	1	6	1	2	1	1	3	4584	1	single
Nasvi2EG000419	100678831	NV10210	1493	Strong	1528.42750809947	0.276431911422151	0.887536230883505	not regulated	NA	NA	NA	N	Metazoa	1	12	1	5	1	2	1	1	3	15740	1	single
Nasvi2EG000420	NA	NV21673	349	Strong	4.46190576877064	0.325243734249164	NA	filtered	NA	NA	NA	N	Metazoa	1	11	0	5	1	1	1	0	3	2882	1	single
Nasvi2EG000421	NA	NV21673	464	Strong	0.486952315659824	0.198070198585142	NA	filtered	NA	NA	NA	Y	Metazoa	1	12	1	6	1	1	1	1	4	10067	1	single
Nasvi2EG000422	100678899	NV21617	165	Strong	33.9061067431902	0.176891116531495	0.930673361421154	not regulated	NA	NA	NA	N	Metazoa	1	12	1	6	1	2	1	0	5	17126	1	single
Nasvi2EG000423	100123139	NV10211	650	Strong	163.352440197982	-0.725408901624818	0.634664585670677	not regulated	NA	NA	NA	N	Metazoa	1	11	1	6	1	2	1	1	3	3468	1	single
Nasvi2EG000424	100123148	NV10212	133	Strong	39.0400796592292	-0.102233502759504	0.95645949516687	not regulated	NA	NA	NA	N	Metazoa	1	8	1	6	1	0	1	1	3	9184	1	single
Nasvi2EG000425	100123155	NV10213	336	Strong-expertchoice	13.1367697741487	-0.672263151333837	0.72908880183907	not regulated	NA	NA	NA	N	Metazoa	1	12	1	6	1	0	1	1	5	2600	1	single
Nasvi2EG000426	100123162	NV10214	488	Strong	3670.86541041709	0.121975773861572	0.95155740754035	not regulated	NA	NA	NA	N	Metazoa	1	12	1	6	1	2	1	1	5	8582	1	single
Nasvi2EG000427	100123168	NV10215	888	Strong	1038.04281694125	0.249361236742595	0.899898194385952	not regulated	NA	NA	NA	N	Metazoa	1	12	1	6	1	2	1	1	4	9679	1	single
Nasvi2EG000431	NA	na	165	Medium-utrpoor	41.712846021025	-0.412337076822328	0.840878760108364	not regulated	NA	NA	NA	N	Wasp	1	0	0	0	0	0	0	0	0	1764	1	single
Nasvi2EG000432	100123174	NV10216	506	Strong	615.710167844348	0.48975339030882	0.781628457429742	not regulated	NA	NA	NA	N	Metazoa	1	12	1	6	1	2	1	1	2	10404	1	single
Nasvi2EG000433	100123183	NV10217	537	Strong	67.5632659542173	-0.100321827048114	0.95645949516687	not regulated	NA	NA	NA	N	Metazoa	1	12	1	6	1	2	1	1	4	4780	1	single
Nasvi2EG000434	100123189	NV10218	451	Strong	334.132271053361	-0.185330921052696	0.923902340290666	not regulated	NA	NA	NA	N	Metazoa	1	12	1	6	1	2	1	1	2	1790	1	single
Nasvi2EG000435	100123198	NV10219	125	Strong	17.5722305669753	-0.292561910766928	0.899404244873998	not regulated	NA	NA	NA	Y	Metazoa	1	12	1	3	1	2	1	0	1	10495	1	single
Nasvi2EG000436	100123206	NV10220	893	Strong	4009.39849022583	0.0145925774418355	0.989459090770475	not regulated	NA	NA	NA	N	Metazoa	1	12	1	6	1	2	1	1	3	4581	1	single
Nasvi2EG000437	100123216	NV10221	737	Strong	1447.8423712321	0.181976349718144	0.92434201594511	not regulated	NA	NA	NA	N	Metazoa	1	12	1	6	1	2	1	1	5	57	1	single
Nasvi2EG000438	100123226	NV10222	347	Strong	823.001391521269	-0.130469486378608	0.9486020246416	not regulated	NA	NA	NA	N	Metazoa	1	12	1	6	1	2	1	1	5	5641	1	single
Nasvi2EG000439	100187719	NV21616	247	Strong	214.788830304926	-0.331483639526474	0.865326898930198	not regulated	NA	NA	NA	N	Metazoa	1	11	1	6	1	2	1	1	4	7076	1	single
Nasvi2EG000440	100123251	NV10224	769	Strong	366.83285165179	0.234746755373595	0.904137933401932	not regulated	NA	NA	NA	N	Metazoa	1	12	1	6	1	2	1	1	5	1467	1	single
Nasvi2EG000441	NA	NV10223	453	Medium	23.0609309189537	-0.206539036297205	0.92455290287189	not regulated	NA	NA	NA	N	Metazoa	1	12	1	6	1	2	1	1	3	8322	19	multi
Nasvi2EG000442	100123257	NV10225	138	Strong	171.456457481257	-0.24599851838799	0.901194439269401	not regulated	NA	NA	NA	Y	Insect	1	12	1	6	1	2	1	0	0	5758	47	multi
Nasvi2EG000443	100123265	NV10226	113	Strong	683.679227394949	0.131634252355016	0.9486020246416	not regulated	NA	NA	NA	N	Insect	1	12	1	6	1	1	1	0	0	2002	2	multi
Nasvi2EG000444	100114482	NV10227	212	Strong	90.7190340282808	-0.676586463735394	0.687179508127492	not regulated	NA	NA	NA	N	Metazoa	1	12	1	6	1	2	1	1	4	3904	1	single
Nasvi2EG000445	100114401	NV10228	406	Strong	1483.21024681799	-0.153727595611512	0.934157843393455	not regulated	NA	NA	NA	N	Metazoa	1	12	1	5	1	2	1	1	5	4251	1	single
Nasvi2EG000446	100123275	NV10229	344	Strong	19.1653123936751	-0.610856678769343	0.754116821440707	not regulated	NA	NA	NA	N	Metazoa	1	12	1	6	1	2	1	1	5	12593	1	single
Nasvi2EG000447	100114440	NV50013	383	Strong	792.060769666704	0.0695783610293984	0.970670153074196	not regulated	signaling	blastp	p38b	N	Metazoa	1	12	1	6	1	2	1	1	5	15008	1	single
Nasvi2EG000448	100123285	NV10230	395	Strong	479.502127609373	0.230648039818379	0.905312802003319	not regulated	NA	NA	NA	N	Metazoa	1	12	1	2	1	2	1	0	3	678	1	single
Nasvi2EG000449	100123291	NV10231	1067	Strong	1644.80546395928	0.158541731887457	0.930811656473728	not regulated	NA	NA	NA	N	Metazoa	1	12	1	6	1	2	1	1	5	2256	1	single
Nasvi2EG000450	100123300	NV10232	953	Strong	1849.59809335734	0.564920296212342	0.729198997948106	not regulated	NA	NA	NA	Y	Metazoa	1	12	0	2	1	2	1	1	3	16706	1	single
Nasvi2EG000451	100123317	NV10235	2156	Strong	1693.63747988359	0.161443250200748	0.929138653583229	not regulated	NA	NA	NA	N	Metazoa	1	12	0	2	0	0	0	0	3	13464	1	single
Nasvi2EG000452	100123306	NV10233	668	Strong	13.7668897181954	1.08868154962123	0.385972402597522	not regulated	NA	NA	NA	N	Metazoa	1	12	1	5	0	2	1	1	4	7970	1	single
Nasvi2EG000453	100123312	NV10234	215	Strong	41.9089036013	0.136600952807285	0.949983649321344	not regulated	NA	NA	NA	N	Metazoa	1	12	1	6	1	2	1	1	4	1164	1	single
Nasvi2EG000454	NA	NV10236	1563	Strong	1277.90148444115	0.405803234774416	0.828632861370432	not regulated	NA	NA	NA	N	Metazoa	1	1	0	1	0	1	0	0	4	13455	1	single
Nasvi2EG000455	NA	NV21674	75	Strong	16.0055937162195	-0.044627370342201	0.98138513086602	not regulated	NA	NA	NA	N	Wasp	1	0	0	0	0	0	0	0	0	14112	1	single
Nasvi2EG000456	100679685	NV21615	314	Strong	14.0048945016921	-0.0431627933095483	0.98138513086602	not regulated	NA	NA	NA	N	Wasp	1	0	0	0	0	0	0	0	0	2797	1	single
Nasvi2EG000457	100123347	NV10237	2297	Strong	12923.2712762907	0.6469848558859	0.683159287912101	not regulated	NA	NA	NA	N	Metazoa	1	12	1	6	1	2	1	1	5	10379	1	single
Nasvi2EG000460	NA	NV30596	269	Strong	3.46155616150692	0.371324394787637	NA	filtered	NA	NA	NA	N	Wasp	1	0	0	0	0	0	0	0	0	9296	1	single
Nasvi2EG000461	100123358	NV10238	1868	Strong	1086.08239548296	-0.150760014114971	0.934879598937287	not regulated	NA	NA	NA	N	Metazoa	1	12	1	6	1	2	1	1	3	11171	1	single
Nasvi2EG000462	NA	na	163	Medium	21.8754664800815	0.367124130433761	0.865326898930198	not regulated	NA	NA	NA	N	Hymenoptera	1	5	0	0	0	0	0	0	0	13832	1	single
Nasvi2EG000463	100123367	NV10239	264	Strong	12.3853676990482	0.540205389230756	0.798500326279602	not regulated	NA	NA	NA	N	Metazoa	1	12	1	6	1	2	1	1	5	17018	1	single
Nasvi2EG000464	100123379	NV10241	1392	Strong	435.620793560934	0.733273291855216	0.608439211105339	not regulated	NA	NA	NA	N	Metazoa	1	12	1	6	1	2	1	1	4	16326	1	single
Nasvi2EG000465	NA	na	176	Strong	26.6282669842369	-0.367624672464171	0.865326898930198	not regulated	NA	NA	NA	N	Insect	1	0	0	1	0	0	0	0	0	16078	1	single
Nasvi2EG000466	NA	NV10242	1879	Strong	1221.75424103328	0.366177756050457	0.846407494451221	not regulated	NA	NA	NA	Y	Insect	1	12	1	1	0	0	1	0	0	5761	1	single
Nasvi2EG000467	100123372	NV10240	537	Strong	1877.57870169762	0.725535704597103	0.608439211105339	not regulated	NA	NA	NA	N	Metazoa	1	12	1	6	1	2	1	1	3	7181	2	multi
Nasvi2EG000468	100123384	NV10242	498	Strong	147.91951699531	0.0157502807725339	0.989459090770475	not regulated	NA	NA	NA	Y	Metazoa	1	0	1	2	1	1	0	0	4	10430	1	single
Nasvi2EG000469	100123393	NV10243	326	Strong	288.618643662167	-0.350566273508286	0.856543100854245	not regulated	NA	NA	NA	N	Metazoa	1	12	1	6	1	2	1	1	5	2388	1	single
Nasvi2EG000470	100123398	NV10244	341	Strong	252.119105485013	-0.397211903809333	0.838621133588695	not regulated	NA	NA	NA	N	Metazoa	1	12	1	6	1	2	1	1	5	9042	1	single
Nasvi2EG000471	100679936	NV21675	177	Strong	457.833661458233	0.36609916645037	0.849814993111125	not regulated	NA	NA	NA	N	Metazoa	1	12	1	6	1	2	1	1	4	4123	1	single
Nasvi2EG000472	100123413	NV10245	571	Strong	157.484391225565	0.503114730480324	0.780781066498272	not regulated	NA	NA	NA	Y	Metazoa	1	12	1	6	1	2	1	1	4	10524	1	single
Nasvi2EG000473	100114515	NV10246	601	Strong	342.136891702915	0.425496949012599	0.822491516162087	not regulated	NA	NA	NA	Y	Metazoa	1	12	1	6	1	2	1	1	4	1520	1	single
Nasvi2EG000474	100123420	NV10247	287	Strong	1.48730192292355	0.157844279349928	NA	filtered	NA	NA	NA	Y	Insect	1	12	1	6	1	1	1	0	0	7222	1	single
Nasvi2EG000475	100678985	NV21614	209	Strong	4.00139842905489	-0.0260715881855982	NA	filtered	NA	NA	NA	Y	Insect	1	12	1	6	1	1	1	0	0	8827	1	single
Nasvi2EG000476	NA	NV10248	206	Strong	0	NA	NA	not expressed	NA	NA	NA	Y	Insect	1	12	1	6	1	1	1	0	0	1883	2	multi
Nasvi2EG000477	100679021	NV21613	184	Strong	6.9495572989579	0.338591002442333	0.883311003195283	not regulated	NA	NA	NA	Y	Insect	1	12	1	6	1	1	1	0	0	1883	2	multi
Nasvi2EG000478	100679053	NV21612	164	Strong	4.46190576877064	0.325243734249164	NA	filtered	NA	NA	NA	Y	Insect	1	11	0	4	0	0	0	0	0	8968	1	single
Nasvi2EG000479	100123455	NV10249	214	Medium	8.46330419782552	0.210380543657838	0.925143997495467	not regulated	NA	NA	NA	Y	Arthropod	1	12	1	6	1	1	1	1	0	1960	1	single
Nasvi2EG000480	NA	NV21611	161	Medium	4.0807333568871	-0.790680605983343	NA	filtered	NA	NA	NA	N	Insect	1	12	1	6	1	0	0	0	0	9363	1	single
Nasvi2EG000481	NA	NV21611	120	Strong	12.0570852390528	-0.303046804152086	0.897123629828574	not regulated	NA	NA	NA	Y	Insect	1	4	0	0	1	0	0	0	0	15967	1	single
Nasvi2EG000482	NA	NV21610	257	Medium	2.48765153018727	0.128709795203276	NA	filtered	NA	NA	NA	N	Insect	1	12	1	6	0	0	0	0	0	9669	1	single
Nasvi2EG000483	100679160	NV21676	194	Strong	1.97425423858337	0.302699116391151	NA	filtered	NA	NA	NA	Y	Insect	1	12	1	6	1	1	1	0	0	8331	2	multi
Nasvi2EG000484	NA	na	71	Weak-utrpoor	1.46085694697947	0.508328969732825	NA	filtered	NA	NA	NA	N	Wasp	1	0	0	0	0	0	0	0	0	8392	1	single
Nasvi2EG000485	NA	na	226	Medium	2.00069921452744	-0.0167890417020085	NA	filtered	NA	NA	NA	N	Insect	1	12	1	6	1	1	1	0	0	8331	2	multi
Nasvi2EG000486	100123476	NV10250	909	Strong	605.191450688663	0.150714724913197	0.93529489434527	not regulated	NA	NA	NA	N	Metazoa	1	12	1	6	1	2	1	0	3	14589	1	single
Nasvi2EG000487	100123482	NV10251	532	Strong	1436.20566992099	0.368792849859289	0.845323175312424	not regulated	NA	NA	NA	N	Metazoa	1	12	1	6	1	2	1	1	4	14769	1	single
Nasvi2EG000489	NA	na	143	Strong	93.7574705746826	-0.24708408167762	0.901215433446762	not regulated	NA	NA	NA	N	Hymenoptera	1	8	0	0	0	0	0	0	0	5878	1	single
Nasvi2EG000490	100123503	NV10253	920	Strong	2462.51512460456	0.36360090195658	0.848725268219259	not regulated	NA	NA	NA	N	Metazoa	1	12	1	6	1	2	1	1	3	14597	1	single
Nasvi2EG000491	NA	NV10252	287	Strong	0.486952315659824	0.198070198585142	NA	filtered	NA	NA	NA	N	Metazoa	1	12	1	6	1	2	1	1	5	9919	1	single
Nasvi2EG000493	100680133	NV10254	5400	Strong	3961.83765693827	0.0375061496514247	0.98138513086602	not regulated	NA	NA	NA	N	Metazoa	1	4	0	0	1	0	0	1	3	13390	1	single
Nasvi2EG000497	100123522	NV10255	412	Strong	403.447288689942	-0.223807529236911	0.905449450240966	not regulated	NA	NA	NA	N	Metazoa	1	12	1	6	1	2	1	1	5	2351	1	single
Nasvi2EG000498	100123529	NV10256	158	Strong	13.242549677925	-1.24340537495257	0.232750209699161	not regulated	NA	NA	NA	N	Metazoa	1	10	1	3	0	1	1	0	3	15523	1	single
Nasvi2EG000499	100123536	NV10257	809	Strong	958.260148309424	-0.138798596169139	0.942693345345296	not regulated	NA	NA	NA	N	Metazoa	1	12	1	6	1	2	1	1	5	9579	1	single
Nasvi2EG000500	100680238	NV30597	443	Strong	1656.94370791761	0.277282138553364	0.886444815919805	not regulated	NA	NA	NA	N	Hymenoptera	1	5	0	0	0	0	0	0	0	13156	1	single
Nasvi2EG000502	100123551	NV10258	430	Strong	694.331081326077	-0.310069443762069	0.878325207820968	not regulated	NA	NA	NA	N	Metazoa	1	12	0	0	1	0	1	0	1	13285	1	single
Nasvi2EG000503	100680278	NV21677	401	Strong	484.435483466526	0.326433713626957	0.865326898930198	not regulated	NA	NA	NA	Y	Metazoa	1	0	1	2	1	1	0	0	3	14857	1	single
Nasvi2EG000504	100123564	NV10259	247	Strong	395.801043059216	0.328275472316844	0.865326898930198	not regulated	NA	NA	NA	N	Metazoa	1	12	1	3	0	2	1	1	4	9176	1	single
Nasvi2EG000505	100680348	NV21678	180	Strong	46.5823691776232	-0.160430244208551	0.936425576250375	not regulated	NA	NA	NA	N	Hymenoptera	1	8	0	0	0	0	0	0	0	14977	1	single
Nasvi2EG000506	100123579	NV10260	434	Strong	346.079016910026	0.0715518893083022	0.969499030137463	not regulated	NA	NA	NA	N	Metazoa	1	12	1	6	1	2	1	1	4	8780	1	single
Nasvi2EG000507	100114551	NV10261	209	Strong	76.4606325158145	0.0129877811188027	0.991529568078731	not regulated	NA	NA	NA	N	Metazoa	1	12	1	5	1	1	1	1	5	16073	1	single
Nasvi2EG000508	100123583	NV10262	415	Strong	260.731960581281	0.213885186265744	0.910706422210761	not regulated	NA	NA	NA	N	Metazoa	1	12	1	0	1	1	1	1	4	6172	1	single
Nasvi2EG000509	100114585	NV10263	435	Strong	30503.6587505012	0.0539972514018571	0.97927576435704	not regulated	NA	NA	NA	N	Metazoa	1	12	1	6	1	2	1	1	5	3036	1	single
Nasvi2EG000510	100123588	NV10264	533	Strong	159.564425367925	0.453614630449284	0.809780519856319	not regulated	NA	NA	NA	N	Metazoa	1	12	1	6	1	2	1	1	4	14926	1	single
Nasvi2EG000511	100123594	NV10265	149	Strong	64.2339346724307	-0.312111892736067	0.883311003195283	not regulated	NA	NA	NA	N	Metazoa	1	12	1	6	1	2	1	1	5	5571	1	single
Nasvi2EG000512	100677809	NV21679	329	Strong	348.042328399943	-0.0388899961849396	0.98138513086602	not regulated	NA	NA	NA	N	Arthropod	1	12	0	6	1	2	1	1	0	16342	1	single
Nasvi2EG000515	NA	NV30599	115	Medium	63.2554705625001	0.93576357770882	0.457795708866254	not regulated	NA	NA	NA	N	Hymenoptera	1	1	0	0	0	0	0	0	0	8436	1	single
Nasvi2EG000517	100123621	NV10267	1323	Strong	155.318638885318	-0.195247049090952	0.919970061105684	not regulated	NA	NA	NA	N	Metazoa	1	12	1	4	1	1	0	0	2	962	1	single
Nasvi2EG000518	NA	na	91	Weak	0.486952315659824	0.198070198585142	NA	filtered	NA	NA	NA	N	Wasp	1	0	0	0	0	0	0	0	0	17304	1	single
Nasvi2EG000520	NA	NV10268	317	Strong	22.8493711114012	0.433751768814997	0.840299573645866	not regulated	NA	NA	NA	N	Hymenoptera	1	8	0	0	0	0	0	0	0	894	1	single
Nasvi2EG000521	NA	na	123	Medium-utrpoor	3.48800113745099	0.106542667598972	NA	filtered	NA	NA	NA	N	Wasp	1	0	0	0	0	0	0	0	0	11805	1	single
Nasvi2EG000525	NA	na	69	Weak-utrpoor	2.00069921452744	-0.0167890417020085	NA	filtered	NA	NA	NA	N	Wasp	1	0	0	0	0	0	0	0	0	1675	1	single
Nasvi2EG000529	NA	na	331	Weak	0.513397291603897	-0.210132546145937	NA	filtered	NA	NA	NA	N	Insect	1	0	0	0	1	0	0	0	0	9128	1	single
Nasvi2EG000533	NA	na	445	Medium	0	NA	NA	not expressed	NA	NA	NA	N	Insect	1	12	1	6	0	0	0	0	0	2925	241	multi
Nasvi2EG000535	NA	NV21608	72	Strong	0	NA	NA	not expressed	NA	NA	NA	N	Insect	1	8	1	6	1	2	0	0	0	15199	2	multi
Nasvi2EG000541	NA	NV21608	98	Strong	0	NA	NA	not expressed	NA	NA	NA	N	Insect	1	8	1	6	1	2	0	0	0	15199	2	multi
Nasvi2EG000548	NA	NV21607	283	Medium	0.486952315659824	0.198070198585142	NA	filtered	NA	NA	NA	N	Insect	1	4	0	1	0	0	0	0	0	2925	241	multi
Nasvi2EG000550	100114621	NV10269	110	Strong	717.187747603256	0.926201236769737	0.390632968954701	not regulated	NA	NA	NA	N	Metazoa	1	12	1	6	1	2	1	1	4	13939	1	single
Nasvi2EG000551	NA	NV21680	522	Medium	1.97425423858337	0.302699116391151	NA	filtered	NA	NA	NA	N	Metazoa	1	12	1	4	1	1	1	0	4	6522	12	multi
Nasvi2EG000552	100123665	NV10270	1596	Strong	2970.42098016932	0.428321409203844	0.817120884870151	not regulated	NA	NA	NA	N	Metazoa	1	12	1	6	1	2	1	1	4	15838	1	single
Nasvi2EG000553	NA	NV21606	262	Medium	1.46085694697947	0.508328969732825	NA	filtered	NA	NA	NA	N	Wasp	1	0	0	0	0	0	0	0	0	1753	1	single
Nasvi2EG000554	NA	NV21681	122	Strong	1.48730192292355	0.157844279349928	NA	filtered	NA	NA	NA	N	Wasp	1	0	0	0	0	0	0	0	0	9215	1	single
Nasvi2EG000555	NA	NV21681	1330	Weak	5.5151453279225	-0.136376247267738	NA	filtered	NA	NA	NA	N	Arthropod	1	6	0	1	0	1	0	1	0	14581	1	single
Nasvi2EG000559	100123680	NV10271	313	Strong	457.540942931404	-0.0363601415855244	0.98138513086602	not regulated	NA	NA	NA	N	Metazoa	1	12	1	6	1	2	1	1	3	9288	1	single
Nasvi2EG000560	100123682	NV10272	716	Strong	915.598930737301	0.421482382219837	0.822491516162087	not regulated	NA	NA	NA	N	Metazoa	1	12	1	6	1	2	1	1	4	5473	1	single
Nasvi2EG000561	NA	NV21682	444	Strong	7.02889222679012	-0.219279872170006	0.919970061105684	not regulated	NA	NA	NA	N	Metazoa	1	12	1	6	1	2	1	1	5	146	1	single
Nasvi2EG000566	NA	na	86	Medium-utrpoor	1.9478092626393	0.634559424774724	NA	filtered	NA	NA	NA	N	Wasp	1	0	0	0	0	0	0	0	0	4116	1	single
Nasvi2EG000567	NA	NV30600	621	Strong	0.513397291603897	-0.210132546145937	NA	filtered	NA	NA	NA	Y	Insect	1	9	0	1	0	0	0	0	0	8606	56	multi
Nasvi2EG000572	100678192	NV21683	348	Strong	13.1896597260369	-0.945531521577865	0.532399052053158	not regulated	NA	NA	NA	N	Hymenoptera	1	2	0	0	0	0	0	0	0	15803	8	multi
Nasvi2EG000573	100123696	NV10273	378	Strong	43.7664351874406	-0.491547786090627	0.806878147368383	not regulated	NA	NA	NA	N	Hymenoptera	1	10	0	0	0	0	0	0	0	15803	8	multi
Nasvi2EG000574	100123700	NV10274	665	Strong	156.457596642357	0.521266839339101	0.769742341139259	not regulated	NA	NA	NA	N	Metazoa	1	12	1	6	1	2	1	1	5	14638	1	single
Nasvi2EG000575	100123703	NV10275	685	Strong	1131.30148055588	0.627710120542911	0.692305293208538	not regulated	NA	NA	NA	N	Metazoa	1	12	1	6	1	2	1	1	5	13351	1	single
Nasvi2EG000578	100123708	NV10276	373	Strong	804.483525090362	0.127868918069106	0.948650647650688	not regulated	NA	NA	NA	Y	Metazoa	1	12	1	6	1	2	1	1	4	771	1	single
Nasvi2EG000579	NA	NV10276	562	Strong	47.6465514854416	0.545736315080736	0.773075303545064	not regulated	NA	NA	NA	N	Metazoa	1	12	1	6	1	2	1	1	4	9569	147	multi
Nasvi2EG000580	100678349	NV21605	2157	Strong	8183.60571811801	0.159054387245773	0.930673361421154	not regulated	NA	NA	NA	N	Metazoa	1	12	1	6	1	2	1	0	3	4027	1	single
Nasvi2EG000581	100123715	NV10277	1587	Strong	3872.00316176054	0.230613976168307	0.904742482134419	not regulated	NA	NA	NA	N	Metazoa	1	12	1	6	1	2	1	1	4	13157	1	single
Nasvi2EG000582	100123718	NV10278	356	Strong	4692.82603440145	0.350917233567414	0.85175162394334	not regulated	NA	NA	NA	N	Metazoa	1	12	1	6	1	2	1	1	5	3526	1	single
Nasvi2EG000584	NA	NV21684	137	Strong	91.6400487077123	-0.596002672855238	0.729198997948106	not regulated	NA	NA	NA	N	Arthropod	1	3	0	0	0	1	0	1	0	4726	1	single
Nasvi2EG000585	100114656	NV10279	91	Strong	167.523451231368	-0.535074633504386	0.761469917832917	not regulated	NA	NA	NA	N	Metazoa	1	12	1	6	1	2	1	0	5	7837	1	single
Nasvi2EG000586	NA	NV21604	956	Medium	62.3919053135677	-0.52338465299132	0.780347997859634	not regulated	NA	NA	NA	N	Hymenoptera	1	9	0	0	0	0	0	0	0	13713	1	single
Nasvi2EG000587	100123727	NV10280	239	Strong	88.6873303591983	0.25274109808898	0.901194439269401	not regulated	NA	NA	NA	N	Metazoa	1	12	1	4	0	2	1	1	4	15264	1	single
Nasvi2EG000588	100679381	NV21603	889	Strong	164.310842602025	-0.43476464811078	0.822491516162087	not regulated	NA	NA	NA	N	Insect	1	12	0	0	0	0	1	0	0	15140	1	single
Nasvi2EG000589	NA	NV21685	422	Strong	54.1884913965719	0.418461491444793	0.840299573645866	not regulated	NA	NA	NA	N	Wasp	1	0	0	0	0	0	0	0	0	11827	2	multi
Nasvi2EG000590	NA	NV21686	449	Strong	57.0573153386427	0.582721256117154	0.745724147861176	not regulated	NA	NA	NA	N	Wasp	1	0	0	0	0	0	0	0	0	11827	2	multi
Nasvi2EG000591	NA	na	74	Weak-utrpoor	0	NA	NA	not expressed	NA	NA	NA	N	Arthropod	1	12	1	6	1	2	1	1	0	13231	1	single
Nasvi2EG000592	NA	NV21602	197	Strong	0	NA	NA	not expressed	NA	NA	NA	Y	Wasp	1	0	0	0	0	0	0	0	0	3788	12	multi
Nasvi2EG000593	100123747	NV10281	413	Strong	62.5460156906211	0.545852932288967	0.763619127521182	not regulated	NA	NA	NA	N	Metazoa	1	12	1	6	1	2	1	1	5	16818	2	multi
Nasvi2EG000594	100123751	NV10282	620	Strong	2149.34004103902	0.309254367186717	0.876859712043624	not regulated	NA	NA	NA	N	Metazoa	1	12	1	6	1	2	1	1	5	16818	2	multi
Nasvi2EG000595	100123754	NV10284	992	Strong	345.607566821644	-0.0545397048623023	0.979492414924548	not regulated	NA	NA	NA	N	Metazoa	1	12	1	6	1	2	1	1	4	15299	1	single
Nasvi2EG000596	100678691	na	545	Strong	217.091367003505	-0.252599195273979	0.899898194385952	not regulated	NA	NA	NA	N	Metazoa	1	12	1	6	1	1	1	1	3	3467	1	single
Nasvi2EG000597	100678731	na	168	Strong	18.3874653426305	0.383208107095755	0.865326898930198	not regulated	NA	NA	NA	N	Metazoa	1	11	1	6	1	2	1	1	5	12072	2	multi
Nasvi2EG000598	100123759	NV10285	1210	Strong	1032.68451767754	0.0366622451790964	0.98138513086602	not regulated	NA	NA	NA	N	Metazoa	1	12	1	6	1	2	1	0	3	49	1	single
Nasvi2EG000599	NA	NV10286	171	Strong	237.860703972547	-0.153235335979837	0.934879598937287	not regulated	NA	NA	NA	N	Metazoa	1	10	0	0	0	0	1	1	4	16754	1	single
Nasvi2EG000600	NA	NV21601	118	Strong	3.94850847716674	0.474637524937944	NA	filtered	NA	NA	NA	N	Wasp	1	0	0	0	0	0	0	0	0	11475	1	single
Nasvi2EG000601	100123766	NV10287	414	Strong	691.543416103283	-0.0342732523995318	0.98138513086602	not regulated	NA	NA	NA	N	Metazoa	1	12	1	6	1	1	1	1	5	17106	1	single
Nasvi2EG000602	100114736	NV10288	255	Strong	3839.38465177711	0.114912699691037	0.95155740754035	not regulated	NA	NA	NA	N	Metazoa	1	12	1	6	1	2	1	1	5	9081	1	single
Nasvi2EG000603	100123770	NV50014	1062	Strong	1842.80811780977	0.275354121507831	0.88811093810595	not regulated	NA	NA	NA	N	Metazoa	1	12	0	6	1	2	1	1	4	9078	1	single
Nasvi2EG000604	100123774	NV10289	444	Strong	2806.69101514234	0.653001744150913	0.678689704809851	not regulated	NA	NA	NA	N	Metazoa	1	12	1	6	1	2	1	1	4	1060	1	single
Nasvi2EG000605	100123779	NV10290	303	Strong	1363.68077934223	0.205001458122594	0.912694031295561	not regulated	NA	NA	NA	N	Metazoa	1	12	1	5	1	1	1	1	4	10021	1	single
Nasvi2EG000606	100114772	NV10291	254	Strong	11213.5725770519	-0.138157316773736	0.942693345345296	not regulated	NA	NA	NA	N	Metazoa	1	12	1	6	1	2	1	1	5	17055	1	single
Nasvi2EG000610	100123783	NV10292	435	Strong	376.651232892819	0.268231466071122	0.89561134749601	not regulated	NA	NA	NA	Y	Metazoa	1	12	1	6	1	2	1	1	4	11716	1	single
Nasvi2EG000611	NA	na	305	Medium-expresste	0.513397291603897	-0.210132546145937	NA	filtered	NA	NA	NA	N	Hymenoptera	1	6	0	0	0	0	0	0	0	4496	1	single
Nasvi2EG000612	NA	NV10292	90	Weak	12.4647026268804	0.148547684417875	0.948650647650688	not regulated	NA	NA	NA	N	Hymenoptera	1	2	0	0	0	0	0	0	0	5579	1	single
Nasvi2EG000614	NA	na	118	Weak-utrpoor	8.95025651348535	0.281053076063588	0.901194439269401	not regulated	NA	NA	NA	N	Wasp	1	0	0	0	0	0	0	0	0	1944	1	single
Nasvi2EG000623	100679513	NV21600	940	Strong	464.050054596535	-0.307527436036763	0.880159493586951	not regulated	NA	NA	NA	N	Metazoa	1	12	1	5	1	1	1	0	2	1868	1	single
Nasvi2EG000624	100123790	NV10293	517	Strong	434.750845041947	0.209466971172327	0.911288906318683	not regulated	NA	NA	NA	N	Metazoa	1	12	1	6	1	2	1	1	4	6657	1	single
Nasvi2EG000625	NA	na	122	Weak-utrpoor	2.00069921452744	-0.0167890417020085	NA	filtered	NA	NA	NA	N	Wasp	1	0	0	0	0	0	0	0	0	7443	1	single
Nasvi2EG000626	100679080	NV21687	1042	Strong	1556.15643322041	0.650515711167918	0.681159337381742	not regulated	NA	NA	NA	N	Metazoa	1	11	1	1	0	1	1	1	3	1723	1	single
Nasvi2EG000628	100123796	NV10294	387	Strong	92.3075563763696	0.137970386179904	0.948194329891594	not regulated	NA	NA	NA	N	Metazoa	1	12	1	3	1	1	1	1	3	11704	1	single
Nasvi2EG000629	NA	na	121	Weak-utrpoor	15.8469238605551	0.605435190120809	0.761469917832917	not regulated	NA	NA	NA	N	Wasp	1	0	0	0	0	0	0	0	0	NA	NA	NA
Nasvi2EG000630	100123799	NV10295	621	Strong	254.956924972529	-0.0148312325158967	0.98948770970104	not regulated	NA	NA	NA	N	Metazoa	1	12	1	5	1	1	1	0	4	2631	1	single
Nasvi2EG000631	100123803	NV10296	638	Strong	2040.46789886872	0.135981199083564	0.944955597386537	not regulated	NA	NA	NA	N	Metazoa	1	12	1	6	1	2	1	0	3	3680	1	single
Nasvi2EG000633	100114809	NV10297	280	Strong	465.261964011351	-0.345336855655911	0.859868862684533	not regulated	NA	NA	NA	N	Metazoa	1	12	1	3	0	2	1	1	4	17142	1	single
Nasvi2EG000634	NA	NV21688	132	Strong	253.723130060379	-0.263912003155323	0.897123629828574	not regulated	NA	NA	NA	N	Wasp	1	0	0	0	0	0	0	0	0	10943	1	single
Nasvi2EG000635	NA	na	125	Weak	8.51619414971367	-0.119013874485252	0.955097089350169	not regulated	NA	NA	NA	Y	Wasp	1	0	0	0	0	0	0	0	0	684	1	single
Nasvi2EG000636	100679615	NV21688	1605	Medium	319.075960783961	0.475181388776859	0.79380628929714	not regulated	NA	NA	NA	N	Metazoa	1	12	1	6	1	2	1	1	4	10628	1	single
Nasvi2EG000638	100679647	NV21689	521	Strong	13.0045448944284	-0.0423084289247336	0.98138513086602	not regulated	NA	NA	NA	N	Metazoa	1	12	1	6	1	2	1	1	3	16735	1	single
Nasvi2EG000641	100123811	NV10298	356	Strong	753.047134983419	0.0761768274033079	0.964871748677989	not regulated	NA	NA	NA	N	Metazoa	1	12	1	6	1	2	1	1	5	3852	6	multi
Nasvi2EG000642	NA	na	399	Weak	0	NA	NA	not expressed	NA	NA	NA	N	Metazoa	1	12	0	3	0	0	1	1	3	6522	12	multi
Nasvi2EG000643	100679249	na	413	Strong	0.513397291603897	-0.210132546145937	NA	filtered	NA	NA	NA	N	Metazoa	1	11	0	1	1	0	0	0	3	6522	12	multi
Nasvi2EG000644	NA	na	345	Weak	0	NA	NA	not expressed	NA	NA	NA	Y	Hymenoptera	1	9	0	0	0	0	0	0	0	6522	12	multi
Nasvi2EG000645	NA	na	390	Medium	0	NA	NA	not expressed	NA	NA	NA	Y	Metazoa	1	12	1	5	1	1	1	0	2	6522	12	multi
Nasvi2EG000646	100123816	NV10299	758	Strong	141.76969224473	0.392208166237636	0.840299573645866	not regulated	NA	NA	NA	N	Metazoa	1	12	1	6	1	2	1	1	5	5416	1	single
Nasvi2EG000648	100123823	NV10301	571	Strong	13.4914972100882	0.0171512860943621	0.989459090770475	not regulated	NA	NA	NA	Y	Metazoa	1	12	1	6	1	2	1	1	4	10339	2	multi
Nasvi2EG000649	NA	NV21598	249	StrongPartial	84.0822569620407	-0.105013716772335	0.955998335280025	not regulated	NA	NA	NA	N	Hymenoptera	1	11	0	0	0	0	0	0	0	5711	1	single
Nasvi2EG000653	NA	NV21690	126	Strong	23.4156583548932	0.22508475056741	0.914719994030611	not regulated	NA	NA	NA	N	Arthropod	1	5	1	0	0	0	0	1	0	5005	1	single
Nasvi2EG000656	100114845	NV10302	346	Strong	456.562478821474	0.141264412226141	0.942079028495061	not regulated	NA	NA	NA	N	Metazoa	1	12	1	6	1	2	1	1	5	7747	1	single
Nasvi2EG000658	100123829	NV10303	266	Strong	26.9301044682883	0.158840879940763	0.941273773007965	not regulated	NA	NA	NA	N	Insect	1	10	0	6	0	0	1	0	0	6816	1	single
Nasvi2EG000659	100123832	NV10304	203	Strong	163.522052802313	-0.546815130930071	0.754116821440707	not regulated	NA	NA	NA	N	Metazoa	1	12	1	6	1	1	1	0	3	7158	1	single
Nasvi2EG000660	100679456	NV21691	399	Strong	1692.42283478161	0.347262292296452	0.853900142893028	not regulated	NA	NA	NA	N	Metazoa	1	4	1	1	0	1	1	0	4	4955	1	single
Nasvi2EG000661	100123839	NV10305	215	Strong	0.513397291603897	-0.210132546145937	NA	filtered	NA	NA	NA	N	Wasp	1	0	0	0	0	0	0	0	0	618	1	single
Nasvi2EG000662	100678771	NV21692	319	Strong	96.2934525781469	0.567801952240429	0.745561836507445	not regulated	NA	NA	NA	N	Metazoa	1	12	0	0	0	1	1	0	3	11484	1	single
Nasvi2EG000666	100123848	NV10306	890	Strong	64.6524948089249	0.39443336315801	0.844858977564333	not regulated	signaling	blastp	kn	N	Metazoa	1	12	1	6	1	2	1	1	4	10889	1	single
Nasvi2EG000667	100123852	NV10308	80	Strong	1019.01793648879	0.596294663537298	0.713905163011976	not regulated	NA	NA	NA	Y	Wasp	1	0	0	0	0	0	0	0	0	9139	2	multi
Nasvi2EG000668	100114887	NV10307	72	Strong	46.5933119262897	0.650550719937378	0.713905163011976	not regulated	NA	NA	NA	Y	Insect	1	0	0	0	0	1	0	0	0	9139	2	multi
Nasvi2EG000669	NA	NV21693	132	Strong	4.05428838094303	-0.526405787651474	NA	filtered	NA	NA	NA	N	Insect	1	0	0	1	0	0	0	0	0	9140	1	single
Nasvi2EG000670	NA	NV10309	186	Medium	0	NA	NA	not expressed	NA	NA	NA	N	Metazoa	1	12	1	6	1	2	1	1	5	16340	1	single
Nasvi2EG000671	100123861	NV10310	267	Strong	28.0097890033842	-0.0496861465181395	0.98138513086602	not regulated	NA	NA	NA	N	Metazoa	1	12	0	0	0	1	1	0	3	1131	1	single
Nasvi2EG000672	100679777	NV21597	390	Strong	28.9308036828157	0.145983603509785	0.9486020246416	not regulated	NA	NA	NA	N	Insect	1	11	1	2	1	1	1	0	0	17117	1	single
Nasvi2EG000673	NA	na	692	Strong	129.034156588354	-0.365052364298898	0.85175162394334	not regulated	NA	NA	NA	N	Insect	1	2	1	0	0	1	0	0	0	5140	2	multi
Nasvi2EG000674	100123866	NV10311	346	Strong	61.5921727651901	-1.63775405174739	0.0131955615894705	repressed	NA	NA	NA	Y	Metazoa	1	12	1	6	1	2	1	1	4	8703	27	multi
Nasvi2EG000675	NA	na	108	Weak-utrpoor	3.97495345311081	0.221434377188414	NA	filtered	NA	NA	NA	Y	Wasp	1	0	0	0	0	0	0	0	0	16483	1	single
Nasvi2EG000676	100123870	NV10312	394	Medium	0.513397291603897	-0.210132546145937	NA	filtered	NA	NA	NA	N	Metazoa	1	12	1	6	1	2	1	1	5	11267	27	multi
Nasvi2EG000677	NA	NV21596	233	Medium	1.46085694697947	0.508328969732825	NA	filtered	NA	NA	NA	Y	Insect	1	11	1	0	0	2	1	0	0	5568	2	multi
Nasvi2EG000678	100679812	NV21595	355	Strong	25.8239749572482	0.459503532311296	0.827439694877519	not regulated	NA	NA	NA	N	Insect	1	11	0	0	0	1	0	0	0	9253	1	single
Nasvi2EG000679	100114933	NV10313	172	Strong	554.910432461758	-0.711600109432905	0.633616278436542	not regulated	NA	NA	NA	N	Wasp	1	0	0	0	0	0	0	0	0	9599	1	single
Nasvi2EG000680	NA	na	168	Weak-utrpoor	27.4435017598922	0.121159560879337	0.954635173586335	not regulated	NA	NA	NA	N	Wasp	1	0	0	0	0	0	0	0	0	16183	1	single
Nasvi2EG000686	NA	NV21694	169	Strong-expresste	1.51374689886762	-0.185177506088937	NA	filtered	NA	NA	NA	N	Insect	1	4	1	0	0	1	0	0	0	16900	69	multi
Nasvi2EG000687	NA	NV21695	196	Strong	0	NA	NA	not expressed	NA	NA	NA	N	Wasp	1	0	0	0	0	0	0	0	0	11819	3	multi
Nasvi2EG000688	NA	na	120	Weak	13.1896597260369	-0.945531521577865	0.532399052053158	not regulated	NA	NA	NA	N	Wasp	1	0	0	0	0	0	0	0	0	9887	1	single
Nasvi2EG000689	NA	na	111	Strong	0	NA	NA	not expressed	NA	NA	NA	N	Wasp	1	0	0	0	0	0	0	0	0	16881	1	single
Nasvi2EG000690	NA	na	280	Weak	4.97530306037453	0.193200000182248	NA	filtered	NA	NA	NA	N	Wasp	1	0	0	0	0	0	0	0	0	9496	1	single
Nasvi2EG000691	NA	NV30604	237	Weak	1.48730192292355	0.157844279349928	NA	filtered	NA	NA	NA	N	Wasp	1	0	0	0	0	0	0	0	0	12293	1	single
Nasvi2EG000692	100123891	NV10314	416	Strong	361.407984000366	0.337383084629049	0.863938955629747	not regulated	NA	NA	NA	N	Metazoa	1	12	1	6	1	2	1	1	5	12203	1	single
Nasvi2EG000693	NA	na	501	Strong	29.7879856616925	-0.744350538217219	0.665411535271446	not regulated	NA	NA	NA	N	Metazoa	1	12	1	6	1	2	1	1	4	10640	1	single
Nasvi2EG000694	NA	na	199	Strong	12.0306402631087	-0.171808371977232	0.936425576250375	not regulated	NA	NA	NA	Y	Metazoa	1	11	1	6	1	2	1	1	4	10998	3	multi
Nasvi2EG000695	NA	na	153	Strong	4.00139842905489	-0.0260715881855982	NA	filtered	NA	NA	NA	N	Metazoa	1	11	1	6	1	2	1	1	4	10998	3	multi
Nasvi2EG000696	100679029	na	191	Strong	29.4442009744196	0.110702270094224	0.95645949516687	not regulated	NA	NA	NA	Y	Metazoa	1	11	1	6	1	2	1	1	4	10998	3	multi
Nasvi2EG000697	NA	na	76	Medium-utrpoor	83.9390893336539	-0.446862546853333	0.822065560522591	not regulated	NA	NA	NA	N	Wasp	1	0	0	0	0	0	0	0	0	14645	1	single
Nasvi2EG000698	100123894	NV10315	335	Strong	617.693541040154	0.214472268470402	0.908389473582252	not regulated	NA	NA	NA	N	Metazoa	1	12	1	6	1	2	1	1	5	6479	1	single
Nasvi2EG000700	100123898	NV10316	137	Strong	440.629836763031	-0.147464619876439	0.936541582242572	not regulated	NA	NA	NA	Y	Insect	1	12	1	6	1	2	1	0	0	5757	1	single
Nasvi2EG000701	100123901	NV10317	214	Strong	181.671513361447	-0.332076251556441	0.865326898930198	not regulated	NA	NA	NA	N	Metazoa	1	12	1	1	1	1	1	0	2	15574	1	single
Nasvi2EG000702	100123904	NV50015	566	Strong	89.1788421534691	-0.64882190885945	0.695430784999146	not regulated	NA	NA	NA	Y	Metazoa	1	12	1	6	1	2	1	1	1	11544	1	single
Nasvi2EG000703	100123906	NV10318	434	Strong	1096.62026244881	0.383383183937115	0.840299573645866	not regulated	signaling	blastp	dpp	Y	Metazoa	1	12	1	6	1	2	1	1	4	1835	1	single
Nasvi2EG000704	100123908	NV10319	638	Strong	1812.90067380847	0.441525780172969	0.809780519856319	not regulated	NA	NA	NA	N	Metazoa	1	12	1	6	1	2	1	1	5	10301	3	multi
Nasvi2EG000705	100123910	NV10320	666	Strong	1292.32493907934	0.439400718651678	0.810299984274663	not regulated	NA	NA	NA	N	Metazoa	1	12	1	6	1	2	1	1	4	708	1	single
Nasvi2EG000707	100123912	NV10321	1410	Strong	521.353581780174	0.395980993008656	0.838114325272259	not regulated	NA	NA	NA	Y	Metazoa	1	12	1	5	1	2	1	1	4	16266	1	single
Nasvi2EG000708	100123915	NV10322	1205	Strong	4592.09985671764	0.553622605576516	0.732985796015056	not regulated	NA	NA	NA	N	Metazoa	1	12	1	6	1	2	1	1	4	15385	1	single
Nasvi2EG000709	NA	na	67	Strong	0	NA	NA	not expressed	NA	NA	NA	N	Wasp	1	0	0	0	0	0	0	0	0	10698	2	multi
Nasvi2EG000710	100123917	NV10323	626	Strong	616.063071488843	0.164942031621129	0.928241303621382	not regulated	NA	NA	NA	N	Metazoa	1	12	1	5	1	2	1	1	5	3958	1	single
Nasvi2EG000711	NA	na	122	Strong	1674.06181441492	0.344351936543258	0.857263249461945	not regulated	NA	NA	NA	N	NA	NA	NA	NA	NA	NA	NA	NA	NA	NA	4579	1	single
Nasvi2EG000714	NA	na	125	Strong	16.7679385399866	0.913159250192133	0.555995420307148	not regulated	NA	NA	NA	N	Wasp	1	0	0	0	0	0	0	0	0	7134	1	single
Nasvi2EG000715	NA	NV21696	115	Strong	42.9730859091184	0.943481289081036	0.476297320728464	not regulated	NA	NA	NA	N	Metazoa	1	12	1	0	1	1	0	1	1	8723	1	single
Nasvi2EG000716	100123919	NV10324	1170	Strong	550.456733754488	-0.0978923727613774	0.95645949516687	not regulated	NA	NA	NA	Y	Metazoa	1	12	1	3	0	2	1	1	4	3844	1	single
Nasvi2EG000717	NA	NV10324	87	Strong	341.172106028817	-0.0704825568580503	0.97061826163054	not regulated	NA	NA	NA	Y	Insect	1	0	0	0	0	2	0	0	0	89	1	single
Nasvi2EG000718	NA	NV10326	82	Strong	7234.35418764829	-0.050689016734193	0.980724566809355	not regulated	NA	NA	NA	Y	Insect	1	0	0	0	0	2	0	0	0	13828	1	single
Nasvi2EG000719	100123926	NV10327	350	Strong	2.94815886990302	0.543876739381309	NA	filtered	NA	NA	NA	Y	Metazoa	1	10	1	6	1	0	0	0	4	16917	1	single
Nasvi2EG000720	NA	NV21593	622	Strong	42.1314061575191	0.645144488107907	0.721602988508466	not regulated	NA	NA	NA	N	Hymenoptera	1	3	0	0	0	0	0	0	0	2029	1	single
Nasvi2EG000721	100123930	NV10328	241	Strong	130.977406372382	0.29522725606223	0.884305219278112	not regulated	NA	NA	NA	N	Metazoa	1	12	1	6	1	2	1	1	2	12214	1	single
Nasvi2EG000722	100123932	NV10329	381	Strong	181.175442088565	0.579656899659222	0.729198997948106	not regulated	NA	NA	NA	Y	Metazoa	1	12	1	6	1	2	1	1	4	8703	27	multi
Nasvi2EG000723	100679177	NV10330	406	Strong	23.4421033308373	0.146507660231076	0.9486020246416	not regulated	NA	NA	NA	N	Metazoa	1	12	1	6	1	2	1	1	4	8703	27	multi
Nasvi2EG000724	100123934	NV10330	372	Strong	198.25616086127	0.948410199647081	0.389081656186467	not regulated	NA	NA	NA	Y	Metazoa	1	12	1	6	1	2	1	1	4	8703	27	multi
Nasvi2EG000725	NA	NV21697	190	Strong	1.46085694697947	0.508328969732825	NA	filtered	NA	NA	NA	N	Metazoa	1	12	1	6	1	2	1	0	1	8703	27	multi
Nasvi2EG000726	100679248	NV21697	371	Strong	8.43685922188145	0.378108877946389	0.865326898930198	not regulated	NA	NA	NA	Y	Metazoa	1	12	1	6	1	2	1	1	4	8703	27	multi
Nasvi2EG000727	100680103	NV21592	650	Strong	142.833874552549	0.649565817774715	0.692305293208538	not regulated	NA	NA	NA	N	Metazoa	1	11	1	3	1	1	1	1	3	918	1	single
Nasvi2EG000728	NA	na	78	Strong	25.6014724010291	-0.304118575571343	0.892101555633926	not regulated	NA	NA	NA	N	Wasp	1	0	0	0	0	0	0	0	0	2436	1	single
Nasvi2EG000729	100123940	NV10331	372	Strong	220.352306106126	0.0262482038410086	0.983314693311938	not regulated	NA	NA	NA	Y	Metazoa	1	12	1	5	0	2	1	1	4	14129	1	single
Nasvi2EG000730	NA	NV21591	67	Strong	23.9819455983852	0.0279429712003928	0.984235527803693	not regulated	NA	NA	NA	N	Wasp	1	0	0	0	0	0	0	0	0	10698	2	multi
Nasvi2EG000731	100123943	NV10332	1883	Strong	5720.60546498923	0.322319698346083	0.865326898930198	not regulated	NA	NA	NA	N	Metazoa	1	10	0	0	0	0	0	0	3	6277	1	single
Nasvi2EG000732	100123945	NV10333	536	Strong	179.63798590092	-1.0734298864492	0.247287672323299	not regulated	NA	NA	NA	Y	Metazoa	1	12	1	6	1	2	1	1	4	3396	19	multi
Nasvi2EG000733	NA	na	59	Weak-utrpoor	2.02714419047152	-0.336587463882976	NA	filtered	NA	NA	NA	N	Wasp	1	0	0	0	0	0	0	0	0	5461	1	single
Nasvi2EG000734	NA	na	122	Weak-utrpoor	15.4393064727275	0.227215824207948	0.916008663493422	not regulated	NA	NA	NA	N	Wasp	1	0	0	0	0	0	0	0	0	13957	1	single
Nasvi2EG000735	NA	na	114	Medium	42.644803449123	0.612146956640887	0.730401678485521	not regulated	NA	NA	NA	N	Hymenoptera	1	3	0	0	0	0	0	0	0	4864	1	single
Nasvi2EG000736	NA	NV30605	439	Strong	29.8518183622472	0.333189486457283	0.882803542898227	not regulated	NA	NA	NA	N	Metazoa	1	12	1	6	1	2	1	1	4	9569	147	multi
Nasvi2EG000738	100123951	NV10335	549	Strong	1703.67380420223	0.232591453734766	0.903452649426629	not regulated	NA	NA	NA	N	Metazoa	1	12	1	6	1	2	1	1	4	15352	1	single
Nasvi2EG000740	100679380	NV21698	334	Strong	265.061641470331	0.263348083346388	0.897123629828574	not regulated	NA	NA	NA	N	Wasp	1	0	0	0	0	0	0	0	0	11143	1	single
Nasvi2EG000741	100123954	NV10336	88	Strong	226.433738677541	-0.00466572933405758	0.995586894591128	not regulated	NA	NA	NA	N	Metazoa	1	11	1	6	1	2	1	1	3	4371	1	single
Nasvi2EG000742	100123957	NV10337	834	Strong	1493.61953648701	-0.288804136730027	0.883440432129398	not regulated	NA	NA	NA	N	Metazoa	1	4	1	6	1	2	1	0	1	12400	1	single
Nasvi2EG000743	100123960	NV10338	418	Strong	964.480189030614	-0.0274023555610594	0.982007933907866	not regulated	NA	NA	NA	N	Metazoa	1	12	1	1	1	1	1	0	4	14698	1	single
Nasvi2EG000744	100123962	NV10339	351	Strong	177.564335028616	-0.288859821027299	0.884306848636535	not regulated	NA	NA	NA	N	Metazoa	1	12	1	6	1	2	1	1	5	11865	1	single
Nasvi2EG000745	NA	NV10340	667	Strong	892.710348109845	0.137951016473027	0.94351103004363	not regulated	NA	NA	NA	N	Insect	1	12	1	4	1	2	1	0	0	14286	1	single
Nasvi2EG000746	100680232	NV21590	400	Strong	917.653431799439	-0.133911489171103	0.946431807129572	not regulated	NA	NA	NA	N	Hymenoptera	1	9	0	0	0	0	0	0	0	2661	1	single
Nasvi2EG000750	100679723	NV21699	542	Strong	516.99745591518	0.375834352257927	0.84312573118794	not regulated	NA	NA	NA	Y	Metazoa	1	12	1	4	1	2	1	0	2	17416	1	single
Nasvi2EG000752	100679917	NV21589	259	Strong	69.5001324681901	-0.603632746436564	0.729198997948106	not regulated	NA	NA	NA	N	Hymenoptera	1	11	0	0	0	0	0	0	0	6086	1	single
Nasvi2EG000753	100679948	NV21588	301	Strong	126.784509841663	-0.536646404481008	0.761652131734998	not regulated	NA	NA	NA	N	Wasp	1	0	0	0	0	0	0	0	0	10414	1	single
Nasvi2EG000754	100679634	NV30606	1152	Strong	402.644820454398	0.355006559621781	0.852403950448589	not regulated	NA	NA	NA	N	Hymenoptera	1	12	0	0	0	0	0	0	0	7044	1	single
Nasvi2EG000756	NA	NV21700	230	Medium	0.513397291603897	-0.210132546145937	NA	filtered	NA	NA	NA	Y	Wasp	1	0	0	0	0	0	0	0	0	1457	28	multi
Nasvi2EG000757	100123976	NV10341	531	Strong	442.363350530951	0.570028132129134	0.729198997948106	not regulated	NA	NA	NA	N	Metazoa	1	12	1	6	1	2	1	1	4	10181	1	single
Nasvi2EG000758	100123979	NV10342	429	Strong	178.088675068886	-0.0690337720286053	0.972412800322131	not regulated	NA	NA	NA	N	Metazoa	1	12	1	5	1	2	1	1	5	2454	1	single
Nasvi2EG000759	100679778	NV21587	492	Strong	49.1338534083652	0.550110826614741	0.769024446003405	not regulated	NA	NA	NA	N	Metazoa	1	12	1	6	1	2	1	1	3	1766	1	single
Nasvi2EG000760	100679104	NV21701	239	Strong	6.97600227490198	0.15098659217321	0.9486020246416	not regulated	protease	hmm	CLIP domain HMM	Y	Metazoa	1	12	1	6	1	2	1	1	3	7823	112	multi
Nasvi2EG000761	NA	na	354	Weak	1.51374689886762	-0.185177506088937	NA	filtered	NA	NA	NA	Y	Arthropod	1	10	1	5	1	1	1	1	0	9604	1	single
Nasvi2EG000762	100123984	NV10343	649	Strong	57.2159851943071	0.358188824332984	0.864744496350587	not regulated	NA	NA	NA	N	Arthropod	1	12	1	6	1	2	1	1	0	14817	2	multi
Nasvi2EG000764	NA	NV10343	469	Strong	3.46155616150692	0.371324394787637	NA	filtered	NA	NA	NA	N	Metazoa	1	8	1	2	1	2	1	1	1	6494	6	multi
Nasvi2EG000765	100123987	NV10344	473	Strong	3270.94898196354	0.371546582183645	0.84386474501599	not regulated	NA	NA	NA	N	Metazoa	1	12	1	6	1	2	1	1	5	3071	1	single
Nasvi2EG000766	100123989	NV10345	570	Strong	4.94885808443046	0.419886148483658	NA	filtered	NA	NA	NA	N	Metazoa	1	12	1	6	1	2	1	0	3	4604	17	multi
Nasvi2EG000767	100123992	NV10346	517	Strong	1.00034960726372	-0.00982247691718404	NA	filtered	NA	NA	NA	Y	Metazoa	1	12	1	6	1	2	1	0	3	4604	17	multi
Nasvi2EG000768	100114978	NV10348	125	Strong	73.0364640789182	0.476799690201215	0.806878147368383	not regulated	NA	NA	NA	N	Metazoa	1	12	1	6	1	2	1	1	5	4323	19	multi
Nasvi2EG000769	NA	na	133	Strong	1.00034960726372	-0.00982247691718404	NA	filtered	NA	NA	NA	N	Wasp	1	0	0	0	0	0	0	0	0	4686	1	single
Nasvi2EG000770	100123996	NV10347	124	Strong	36.3937582733775	0.18957709657527	0.927856106419713	not regulated	NA	NA	NA	N	Metazoa	1	12	1	6	1	2	1	1	5	740	19	multi
Nasvi2EG000771	100123999	NV10349	131	Strong	6.48904995924215	0.0633337453809548	0.97927576435704	not regulated	NA	NA	NA	N	Metazoa	1	12	1	6	1	2	1	1	5	740	19	multi
Nasvi2EG000772	NA	na	81	Weak	2.51409650613134	-0.167886235344733	NA	filtered	NA	NA	NA	N	Wasp	1	0	0	0	0	0	0	0	0	8930	1	single
Nasvi2EG000773	NA	NV21586	823	Medium	1.54019187481169	-0.537031523152337	NA	filtered	NA	NA	NA	N	Metazoa	1	12	1	6	1	2	1	1	4	9569	147	multi
Nasvi2EG000774	NA	NV10350	156	Medium	0.486952315659824	0.198070198585142	NA	filtered	NA	NA	NA	N	Metazoa	1	12	1	6	1	1	1	1	1	12686	1	single
Nasvi2EG000775	NA	na	93	Medium-utrpoor	3.54089108933913	-0.419504052049403	NA	filtered	NA	NA	NA	N	Wasp	1	0	0	0	0	0	0	0	0	5493	1	single
Nasvi2EG000776	100115047	NV10351	217	Strong	884.217863248909	0.47518375007279	0.79103883884358	not regulated	non-canonical recognition	hmm	CTL domain HMM	Y	Metazoa	1	8	0	1	1	1	0	0	1	5338	15	multi
Nasvi2EG000777	NA	na	213	Strong	330.048802009307	0.733750401354956	0.610499823127653	not regulated	non-canonical recognition	hmm	CTL domain HMM	Y	Metazoa	1	10	1	1	1	0	1	1	3	5338	15	multi
Nasvi2EG000778	NA	NV10350	153	Weak	6.97600227490198	0.15098659217321	0.9486020246416	not regulated	NA	NA	NA	N	Hymenoptera	1	1	0	0	0	0	0	0	0	14208	1	single
Nasvi2EG000779	NA	na	108	Medium-utrpoor	1.00034960726372	-0.00982247691718404	NA	filtered	NA	NA	NA	N	Wasp	1	0	0	0	0	0	0	0	0	11	1	single
Nasvi2EG000780	NA	NV10350	267	Strong	172.3574104548	0.519963593775725	0.769700141064894	not regulated	NA	NA	NA	N	Metazoa	1	12	1	6	1	2	1	1	4	476	1	single
Nasvi2EG000782	100115015	NV10352	398	Strong	82.7800698707257	-0.296486080827457	0.88473741555377	not regulated	NA	NA	NA	N	Metazoa	1	12	1	6	1	2	1	1	5	66	1	single
Nasvi2EG000783	NA	NV10353	332	Strong-expertchoice	116.300444723421	0.461055561269946	0.809780519856319	not regulated	NA	NA	NA	N	Metazoa	1	12	1	6	1	2	1	1	4	3226	1	single
Nasvi2EG000784	100680077	NV21585	595	Strong	1761.87737246369	0.0951220003879655	0.95645949516687	not regulated	NA	NA	NA	N	Metazoa	1	11	1	4	0	1	1	1	2	11906	1	single
Nasvi2EG000786	100124010	NV10354	335	Strong	75216.6344024294	0.436212981107156	0.810882055805615	not regulated	NA	NA	NA	N	Metazoa	1	9	0	3	1	2	1	1	1	2424	1	single
Nasvi2EG000788	100678368	NV21584	1519	Strong	2261.47403420767	0.268512531340117	0.892101555633926	not regulated	NA	NA	NA	Y	Insect	1	8	0	1	0	0	0	0	0	11933	1	single
Nasvi2EG000789	100124019	NV10355	975	Strong	591.228503390192	0.0793273726110134	0.96243942812054	not regulated	NA	NA	NA	Y	Metazoa	1	12	1	6	1	2	1	1	4	2990	1	single
Nasvi2EG000790	100124022	NV10356	969	Strong	641.199477071546	0.270284027107384	0.892101555633926	not regulated	NA	NA	NA	N	Metazoa	1	12	1	5	1	2	1	1	4	11189	1	single
Nasvi2EG000791	100124024	NV10357	525	Strong	606.817360761362	0.340627325167799	0.860851148838726	not regulated	NA	NA	NA	Y	Metazoa	1	12	1	6	1	2	1	1	4	2687	14	multi
Nasvi2EG000792	100124026	NV10358	158	Strong	16.4925460318794	0.0065791646540151	0.994560439357533	not regulated	NA	NA	NA	N	Metazoa	1	12	1	6	1	2	1	1	4	5377	1	single
Nasvi2EG000793	100124028	NV10359	783	Strong	68.8763957941989	0.700917405693656	0.674928078578045	not regulated	NA	NA	NA	N	Metazoa	1	12	1	6	1	2	1	1	5	11946	1	single
Nasvi2EG000794	100115111	NV10361	453	Strong	1693.45783642632	-0.175311810649545	0.92602196366995	not regulated	NA	NA	NA	N	Metazoa	1	12	1	6	1	2	1	0	5	2897	1	single
Nasvi2EG000795	100115078	NV10360	142	Strong	3.48800113745099	0.106542667598972	NA	filtered	NA	NA	NA	N	Metazoa	1	10	1	6	1	2	1	0	5	11919	1	single
Nasvi2EG000796	NA	NV21583	172	Strong	503.224182926929	0.0988683173929742	0.95645949516687	not regulated	NA	NA	NA	N	Arthropod	1	5	0	0	1	2	1	1	0	119	1	single
Nasvi2EG000797	100124029	NV10362	430	Strong	1906.6763822976	0.226591915038226	0.905449450240966	not regulated	NA	NA	NA	Y	Arthropod	1	12	1	5	1	1	1	1	0	9254	1	single
Nasvi2EG000799	100124030	NV10363	235	Strong	1334.60680803102	0.183283483264463	0.923902340290666	not regulated	NA	NA	NA	N	Metazoa	1	12	1	6	1	2	1	1	5	8114	1	single
Nasvi2EG000800	100124031	NV10364	482	Strong	112.409385676754	-0.32217763195217	0.877070826674322	not regulated	NA	NA	NA	N	Metazoa	1	12	1	6	1	2	1	1	5	9386	1	single
Nasvi2EG000801	100678978	NV21702	193	Strong	105.550106054295	-0.0659088953797906	0.975432491291599	not regulated	NA	NA	NA	N	Metazoa	1	12	1	5	0	2	1	1	4	9239	1	single
Nasvi2EG000802	100124034	NV10365	449	Strong	16.5189910078234	-0.096474620108061	0.960187289590545	not regulated	NA	NA	NA	N	Metazoa	1	12	1	6	1	2	1	1	5	4811	2	multi
Nasvi2EG000803	100187596	NV10366	580	Strong	406.194830500959	-0.0685919016455423	0.971776997126954	not regulated	NA	NA	NA	N	Metazoa	1	12	0	0	0	0	1	0	1	11993	1	single
Nasvi2EG000804	100124035	NV10366	353	Strong	263.07188500447	0.42217579793986	0.822491516162087	not regulated	NA	NA	NA	N	Metazoa	1	12	1	6	1	2	1	1	5	15910	1	single
Nasvi2EG000805	100124036	NV10367	122	Strong	213.200307956838	-0.70332616964312	0.643073055148638	not regulated	NA	NA	NA	N	Metazoa	1	11	1	6	1	2	1	1	4	12189	1	single
Nasvi2EG000806	100115144	NV10368	159	Strong	9713.88437453356	-0.214085304422178	0.907845961523789	not regulated	NA	NA	NA	N	Metazoa	1	11	1	6	1	2	1	1	5	8877	1	single
Nasvi2EG000807	100680261	NV21582	573	Strong	108.022255357204	0.328191010139422	0.870773533467815	not regulated	NA	NA	NA	N	Metazoa	1	9	1	1	0	2	1	1	4	11109	1	single
Nasvi2EG000808	100124038	NV10369	248	Strong	2116.10964902599	0.507837562133753	0.76613646184232	not regulated	protease	hmm	CLIP domain HMM	Y	Metazoa	1	12	1	6	1	1	1	1	3	7823	112	multi
Nasvi2EG000809	100124040	NV10370	248	Strong	2716.96594745127	0.650894566955918	0.678689704809851	not regulated	protease	hmm	CLIP domain HMM	Y	Metazoa	1	12	1	6	1	0	1	1	3	7823	112	multi
Nasvi2EG000810	NA	NV50016	196	Medium	2.92171389395895	0.847743966043795	NA	filtered	protease	hmm	CLIP domain HMM	N	Metazoa	1	12	1	6	1	2	1	1	3	7823	112	multi
Nasvi2EG000811	100124043	NV10371	252	Strong	5.35647547225807	1.23770313406261	NA	filtered	protease	hmm	CLIP domain HMM	Y	Metazoa	1	12	1	6	1	1	1	1	3	7823	112	multi
Nasvi2EG000812	100124045	NV10372	195	Medium	0.513397291603897	-0.210132546145937	NA	filtered	protease	hmm	CLIP domain HMM	Y	Metazoa	1	12	1	6	1	2	1	1	3	7823	112	multi
Nasvi2EG000813	100680394	NV10373	234	Medium	0	NA	NA	not expressed	protease	hmm	CLIP domain HMM	Y	Metazoa	1	12	1	6	1	1	1	1	3	7823	112	multi
Nasvi2EG000814	100124047	NV10373	244	Strong	0.513397291603897	-0.210132546145937	NA	filtered	protease	hmm	CLIP domain HMM	Y	Metazoa	1	12	1	6	1	2	1	1	3	7823	112	multi
Nasvi2EG000815	NA	na	250	Strong	10.0828310004694	-0.487475547622661	0.822491516162087	not regulated	NA	NA	NA	N	Hymenoptera	1	6	0	0	0	0	0	0	0	5029	1	single
Nasvi2EG000816	100115175	NV10374	290	Strong	654.250528647807	0.0661389705670082	0.97313315770853	not regulated	NA	NA	NA	Y	Metazoa	1	12	1	0	1	1	1	1	3	11198	1	single
Nasvi2EG000817	100124050	NV50017	210	Strong	25.5221374731969	-0.0852704740114701	0.965450939668476	not regulated	NA	NA	NA	N	Metazoa	1	12	1	6	1	2	1	1	3	7029	1	single
Nasvi2EG000819	100124052	NV10375	366	Strong	52.939194257145	0.0611370212648145	0.979005981087308	not regulated	NA	NA	NA	N	Metazoa	1	12	1	6	1	2	1	1	5	8241	5	multi
Nasvi2EG000820	NA	NV21581	91	Medium-utrpoor	20.0863270731066	-0.313786476213487	0.890406559974134	not regulated	NA	NA	NA	N	Wasp	1	0	0	0	0	0	0	0	0	13429	1	single
Nasvi2EG000822	NA	na	68	Medium	62.1912882546817	0.360552344843191	0.861442329745549	not regulated	NA	NA	NA	N	Wasp	1	0	0	0	0	0	0	0	0	3022	1	single
Nasvi2EG000823	100124055	NV10376	463	Strong	313.353815127097	0.273942212407902	0.89179060343616	not regulated	NA	NA	NA	Y	Metazoa	1	12	1	6	1	2	1	1	4	2004	1	single
Nasvi2EG000824	100124057	NV10377	1817	Strong	3134.60142168307	0.0614077852916542	0.976200462943659	not regulated	NA	NA	NA	N	Metazoa	1	12	1	6	1	2	1	1	5	17283	1	single
Nasvi2EG000825	NA	NV21580	429	Strong	17.1381682032036	-0.556650913607408	0.783885842067448	not regulated	NA	NA	NA	N	Metazoa	1	12	1	6	1	2	1	1	4	16954	1	single
Nasvi2EG000826	100115213	NV10378	178	Strong	141.291858886292	-0.800078757320603	0.564935289063844	not regulated	NA	NA	NA	N	Metazoa	1	12	1	6	1	2	1	1	5	1809	1	single
Nasvi2EG000827	100124061	NV10379	2337	Strong	43.2904256204473	0.339569449502573	0.875256970194071	not regulated	protease	hmm	SRPN HMM	Y	Metazoa	1	7	1	6	1	0	1	1	4	14543	1	single
Nasvi2EG000828	100124063	NV10380	556	Strong	235.590995519967	0.289218303125893	0.884305219278112	not regulated	NA	NA	NA	N	Metazoa	1	12	1	6	1	2	1	1	4	6827	1	single
Nasvi2EG000829	100124065	NV10381	768	Strong	410.064004050294	-0.0418242487343685	0.98138513086602	not regulated	NA	NA	NA	N	Metazoa	1	11	1	5	1	2	0	1	3	16804	1	single
Nasvi2EG000833	100124067	NV10382	876	Strong	102.824449740611	0.108471081756516	0.955097089350169	not regulated	NA	NA	NA	N	Metazoa	1	12	1	6	1	2	1	1	4	16114	1	single
Nasvi2EG000834	NA	NV21704	359	Strong	6.43616000735401	0.456114565779245	0.838114325272259	not regulated	NA	NA	NA	N	Insect	1	12	1	6	0	1	0	0	0	2925	241	multi
Nasvi2EG000835	NA	NV10383	559	Strong	1.54019187481169	-0.537031523152337	NA	filtered	NA	NA	NA	N	Metazoa	1	8	0	0	1	1	0	0	2	16594	1	single
Nasvi2EG000836	NA	NV10384	663	Strong	18.5990251501831	-0.378200971593396	0.865326898930198	not regulated	NA	NA	NA	N	Metazoa	1	12	0	0	1	2	0	0	3	9225	1	single
Nasvi2EG000837	100286826	na	172	Strong	10.1357209523576	-0.802959274583235	0.643073055148638	not regulated	NA	NA	NA	N	Metazoa	1	9	0	5	0	2	1	0	3	2703	1	single
Nasvi2EG000838	100678937	NV21579	116	Strong	558.142190901268	-0.0501476087273688	0.98138513086602	not regulated	NA	NA	NA	N	Wasp	1	0	0	0	0	0	0	0	0	2208	1	single
Nasvi2EG000839	100124074	NV10385	497	Strong	19.0859774658429	-0.324537223882403	0.884305219278112	not regulated	NA	NA	NA	Y	Arthropod	1	12	1	6	1	2	1	1	0	3293	1	single
Nasvi2EG000841	NA	na	109	Medium-utrpoor	2.05358916641559	-0.669173608891777	NA	filtered	NA	NA	NA	N	Wasp	1	0	0	0	0	0	0	0	0	659	1	single
Nasvi2EG000842	100124076	NV10386	262	Strong	20.5203894368783	-0.0905174091904738	0.962335233570801	not regulated	NA	NA	NA	Y	Metazoa	1	12	1	6	1	2	1	1	1	10311	1	single
Nasvi2EG000843	NA	na	71	Strong	15.4921964246156	0.00975894504869248	0.992804727705785	not regulated	NA	NA	NA	N	Wasp	1	0	0	0	0	0	0	0	0	15088	1	single
Nasvi2EG000844	100124078	NV10387	201	Strong	272.529155539504	-0.0375350679592558	0.98138513086602	not regulated	NA	NA	NA	N	Arthropod	1	12	1	6	1	2	1	1	0	13471	1	single
Nasvi2EG000845	100115255	NV10388	239	Strong	25.4956924972529	-0.0126480514924614	0.991529568078731	not regulated	NA	NA	NA	Y	Metazoa	1	12	1	6	1	2	1	1	1	16206	1	single
Nasvi2EG000848	100124082	NV10390	305	Strong	29.57642585414	-0.210796822176147	0.919970061105684	not regulated	NA	NA	NA	Y	Arthropod	1	12	1	6	1	2	1	1	0	15114	1	single
Nasvi2EG000849	100124084	NV10391	336	Strong	341.072709395096	0.318534457488753	0.870773533467815	not regulated	NA	NA	NA	N	Metazoa	1	12	1	4	1	2	1	1	3	4408	4	multi
Nasvi2EG000850	100124086	NV10392	310	Strong	855.355451745259	0.42796695389443	0.817909639569779	not regulated	NA	NA	NA	N	Metazoa	1	12	1	4	1	2	1	1	3	4408	4	multi
Nasvi2EG000851	NA	NV10393	1173	Strong	6104.33118489495	0.178976621796933	0.925143997495467	not regulated	NA	NA	NA	N	Metazoa	1	10	1	2	1	1	0	0	3	11944	1	single
Nasvi2EG000852	100124089	NV10394	318	Strong	1033.62741785431	0.121913257238887	0.95155740754035	not regulated	NA	NA	NA	N	Metazoa	1	12	1	6	1	2	1	1	5	8889	1	single
Nasvi2EG000853	NA	na	91	Medium	0	NA	NA	not expressed	NA	NA	NA	N	Insect	1	12	1	4	0	1	0	0	0	2918	1	single
Nasvi2EG000854	NA	na	239	Medium	0.486952315659824	0.198070198585142	NA	filtered	NA	NA	NA	N	Insect	1	12	1	0	0	0	0	0	0	2925	241	multi
Nasvi2EG000855	100124094	NV10395	250	Strong	1319.05989786308	0.030281015572884	0.98138513086602	not regulated	NA	NA	NA	N	Metazoa	1	12	1	6	1	2	1	1	5	14960	1	single
Nasvi2EG000856	100124096	NV10396	4208	Strong	2116.14430106343	0.675662387964198	0.646496765692868	not regulated	NA	NA	NA	N	Metazoa	1	12	1	5	1	2	1	0	3	12178	1	single
Nasvi2EG000857	100679138	NV21577	203	Strong	42.3849131682933	-0.731196759829973	0.656464902412194	not regulated	NA	NA	NA	N	Metazoa	1	12	1	4	0	0	1	1	3	15857	1	single
Nasvi2EG000858	100115291	NV10397	162	Strong	334.628342326242	-0.698653180265929	0.643073055148638	not regulated	NA	NA	NA	N	Metazoa	1	12	1	5	1	2	1	0	5	13682	1	single
Nasvi2EG000859	100124097	NV10398	502	Strong	1173.90160111462	-0.128798875849107	0.948650647650688	not regulated	NA	NA	NA	N	Metazoa	1	11	1	6	1	1	1	1	4	10921	1	single
Nasvi2EG000860	100124098	NV10399	1631	Strong	329.384030027816	-0.378926028055678	0.84246400823321	not regulated	NA	NA	NA	N	Metazoa	1	12	1	6	1	2	1	1	5	2573	1	single
Nasvi2EG000861	100115322	NV10400	70	Strong	818.724600584107	-0.153775731060389	0.934157843393455	not regulated	NA	NA	NA	N	Metazoa	1	12	1	6	1	2	1	1	4	1885	1	single
Nasvi2EG000862	100124099	NV10401	289	Strong	347.434093953229	0.105639082344604	0.955097089350169	not regulated	NA	NA	NA	N	Metazoa	1	12	1	6	1	2	1	1	4	14082	1	single
Nasvi2EG000863	100124100	NV10402	980	Strong	2410.38204616585	0.448692764671529	0.806878147368383	not regulated	NA	NA	NA	N	Metazoa	1	12	1	6	1	2	1	1	4	8303	1	single
Nasvi2EG000864	100115358	NV10403	226	Strong	1467.74540726504	-0.506348167135546	0.769024446003405	not regulated	NA	NA	NA	N	Metazoa	1	11	1	6	1	2	1	1	5	11465	1	single
Nasvi2EG000865	100115400	NV10404	313	Strong	1024.44645172311	-0.228856503294812	0.905312802003319	not regulated	NA	NA	NA	N	Metazoa	1	12	1	6	1	2	1	1	5	14915	1	single
Nasvi2EG000866	100679366	na	750	Strong	254.6067570152	-0.389509143359954	0.840299573645866	not regulated	NA	NA	NA	N	Metazoa	1	0	1	5	1	1	1	0	3	9094	1	single
Nasvi2EG000867	100124102	NV10405	702	Strong	763.559468869049	0.182685161670506	0.924215601002521	not regulated	NA	NA	NA	N	Metazoa	1	12	1	6	1	2	1	1	5	11321	1	single
Nasvi2EG000868	100124104	NV10406	480	Strong	326.49240869269	0.903008856429042	0.428222096296251	not regulated	NA	NA	NA	N	Metazoa	1	12	1	6	1	2	1	1	4	804	1	single
Nasvi2EG000871	NA	na	71	Strong-utrpoor-expresste	1.02679458320779	-0.385893001666893	NA	filtered	NA	NA	NA	N	Wasp	1	0	0	0	0	0	0	0	0	10945	4	multi
Nasvi2EG000872	NA	na	107	Strong-expresste	0.513397291603897	-0.210132546145937	NA	filtered	NA	NA	NA	N	Hymenoptera	1	2	0	0	0	0	0	0	0	NA	NA	NA
Nasvi2EG000873	100124107	NV10407	567	Strong	2738.01979588564	0.138200738302685	0.942693345345296	not regulated	NA	NA	NA	N	Metazoa	1	12	1	6	1	2	1	1	5	16322	1	single
Nasvi2EG000875	100124109	NV10408	486	Strong	1070.05400437369	0.240114419414372	0.901194439269401	not regulated	NA	NA	NA	N	Metazoa	1	12	1	6	1	2	1	1	5	3628	1	single
Nasvi2EG000876	NA	NV30607	115	Strong	0	NA	NA	not expressed	NA	NA	NA	N	Metazoa	1	12	1	6	1	2	1	0	5	14262	1	single
Nasvi2EG000877	100187597	NV10409	1023	Strong	849.284961922511	0.489596958502629	0.780781066498272	not regulated	NA	NA	NA	N	Metazoa	1	11	0	4	1	1	1	1	4	1728	1	single
Nasvi2EG000878	100124112	NV10409	716	Strong	50.8217723901748	-0.518404683617324	0.785064772565597	not regulated	NA	NA	NA	N	Metazoa	1	12	1	6	1	2	1	1	5	15408	1	single
Nasvi2EG000879	100124114	NV10410	531	Strong	1252.69668667929	0.394432328223729	0.838114325272259	not regulated	NA	NA	NA	N	Metazoa	1	12	1	6	1	2	1	1	4	10356	1	single
Nasvi2EG000881	100124116	NV10411	173	Strong	391.247035822502	-0.29404227343329	0.883311003195283	not regulated	NA	NA	NA	N	Metazoa	1	12	0	1	0	1	0	0	4	6333	1	single
Nasvi2EG000882	100187720	NV30608	596	Strong	750.550364496009	0.299506290992648	0.882629890877241	not regulated	NA	NA	NA	N	Metazoa	1	12	1	6	1	2	1	0	2	6826	1	single
Nasvi2EG000883	100124120	NV10412	252	Strong	1910.10602210883	0.544987349519648	0.742849812662614	not regulated	NA	NA	NA	Y	Metazoa	1	10	0	6	1	1	1	1	3	13784	1	single
Nasvi2EG000886	100124122	NV10413	298	Strong	18.8744176582903	0.421733123748444	0.846407494451221	not regulated	NA	NA	NA	N	Metazoa	1	5	1	1	1	1	1	1	3	5573	1	single
Nasvi2EG000887	NA	NV10413	120	Medium	4.05428838094303	-0.526405787651474	NA	filtered	NA	NA	NA	N	Metazoa	1	4	1	0	0	0	0	0	2	12637	1	single
Nasvi2EG000888	100124124	NV10414	411	Strong	1364.96381662338	-0.0575076197112775	0.978850826237034	not regulated	NA	NA	NA	Y	Insect	1	10	0	0	0	0	1	0	0	6110	1	single
Nasvi2EG000889	NA	na	81	Medium	60.9374316366437	1.51122621471542	0.032306331450601	induced	NA	NA	NA	N	Wasp	1	0	0	0	0	0	0	0	0	15454	1	single
Nasvi2EG000890	100124124	NV10414	268	Strong	1693.0301573326	0.626139631545171	0.692305293208538	not regulated	NA	NA	NA	Y	Insect	1	9	0	0	0	0	1	0	0	14256	1	single
Nasvi2EG000891	NA	na	90	Strong	26.1413146685771	-0.409179812936441	0.849814993111125	not regulated	NA	NA	NA	N	Wasp	1	0	0	0	0	0	0	0	0	5713	1	single
Nasvi2EG000893	100124126	NV10415	401	Strong	152.758035697354	0.648106843012245	0.692305293208538	not regulated	NA	NA	NA	N	Metazoa	1	12	1	6	1	2	1	1	4	3300	1	single
Nasvi2EG000894	NA	na	94	Weak-utrpoor	7.43650961461773	0.413877968860172	0.85175162394334	not regulated	NA	NA	NA	N	Wasp	1	0	0	0	0	0	0	0	0	13353	1	single
Nasvi2EG000895	100124127	NV50018	679	Strong	2810.98148451534	0.562632580670664	0.729198997948106	not regulated	NA	NA	NA	Y	Metazoa	1	12	1	6	1	2	1	0	5	3978	1	single
Nasvi2EG000896	100124128	NV10416	175	Strong	13.4386072582001	0.258459872782445	0.905449450240966	not regulated	NA	NA	NA	N	Metazoa	1	12	1	6	1	2	1	1	4	13507	1	single
Nasvi2EG000897	100124130	NV10417	788	Strong	12594.386053223	0.532851280899267	0.752665698018485	not regulated	NA	NA	NA	N	Metazoa	1	12	1	6	1	2	1	1	5	8423	1	single
Nasvi2EG000898	100678161	NV10417	145	Medium	0.513397291603897	-0.210132546145937	NA	filtered	NA	NA	NA	Y	Wasp	1	0	0	0	0	0	0	0	0	2913	2	multi
Nasvi2EG000899	NA	na	113	Medium	10.6226732680174	-0.699477420378818	0.713905163011976	not regulated	NA	NA	NA	N	Hymenoptera	1	3	0	0	0	0	0	0	0	4926	1	single
Nasvi2EG000900	NA	na	58	StrongPartial	3.00104882179116	-0.0220108349274719	NA	filtered	NA	NA	NA	N	Insect	1	12	1	0	0	1	1	0	0	4826	1	single
Nasvi2EG000903	NA	na	304	StrongPartial	27.8775641236638	0.288448139434378	0.898166930984983	not regulated	NA	NA	NA	N	Wasp	1	0	0	0	0	0	0	0	0	11599	1	single
Nasvi2EG000904	NA	na	68	Strong	4.02784340499896	-0.273494496385066	NA	filtered	NA	NA	NA	N	Wasp	1	0	0	0	0	0	0	0	0	17137	1	single
Nasvi2EG000905	NA	na	132	Strong	3.97495345311081	0.221434377188414	NA	filtered	NA	NA	NA	N	Wasp	1	0	0	0	0	0	0	0	0	4039	1	single
Nasvi2EG000906	NA	na	138	Strong	13.4914972100882	0.0171512860943621	0.989459090770475	not regulated	NA	NA	NA	N	Wasp	1	0	0	0	0	0	0	0	0	16662	1	single
Nasvi2EG000909	100115426	NV10418	218	Strong	465.341298939184	-0.359758313404836	0.85175162394334	not regulated	NA	NA	NA	N	Insect	1	12	0	0	0	2	1	0	0	15774	1	single
Nasvi2EG000910	NA	na	69	Strong	15.3225838202847	-1.54685463918467	0.0579108471472789	repressed	NA	NA	NA	N	Wasp	1	0	0	0	0	0	0	0	0	12936	1	single
Nasvi2EG000912	100679916	NV21706	159	Strong	121.989762134286	-0.021366001796427	0.986847747442962	not regulated	NA	NA	NA	Y	Insect	1	12	1	6	1	2	1	0	0	6873	1	single
Nasvi2EG000913	NA	NV21707	154	Strong	5.02819301226268	-0.251738423480336	NA	filtered	NA	NA	NA	Y	Wasp	1	0	0	0	0	0	0	0	0	13535	1	single
Nasvi2EG000914	NA	na	114	Strong	1.00034960726372	-0.00982247691718404	NA	filtered	NA	NA	NA	N	Wasp	1	0	0	0	0	0	0	0	0	3309	1	single
Nasvi2EG000915	NA	na	156	Strong	396.543326177095	0.715152672754847	0.632810870670948	not regulated	NA	NA	NA	N	Wasp	1	0	0	0	0	0	0	0	0	891	1	single
Nasvi2EG000916	100679946	NV21708	169	Strong	1708.98924436699	0.701775736499319	0.637565590437799	not regulated	NA	NA	NA	N	Insect	1	11	1	5	0	1	1	0	0	163	2	multi
Nasvi2EG000917	NA	na	146	Medium	3.51444611339506	-0.154851260161415	NA	filtered	NA	NA	NA	N	Insect	1	2	1	0	0	0	0	0	0	11415	1	single
Nasvi2EG000918	NA	NV10419	361	Medium	8.3839692699933	0.728623588370824	0.692702640743955	not regulated	NA	NA	NA	N	Wasp	1	0	0	0	0	0	0	0	0	597	1	single
Nasvi2EG000919	NA	NV10420	296	Medium	2.48765153018727	0.128709795203276	NA	filtered	NA	NA	NA	N	Metazoa	1	12	1	6	1	1	1	1	4	8339	1	single
Nasvi2EG000922	NA	NV21710	159	Strong	12.872320014708	0.588729405311627	0.773075303545064	not regulated	NA	NA	NA	N	Hymenoptera	1	11	0	0	0	0	0	0	0	10223	1	single
Nasvi2EG000923	100124138	NV10421	3689	Strong	3295.48444826531	0.289821503112309	0.883311003195283	not regulated	NA	NA	NA	N	Metazoa	1	12	1	6	1	2	1	1	5	8053	1	single
Nasvi2EG000926	100680009	na	192	Strong	19.7051546612231	-0.744826541327126	0.683839128366081	not regulated	NA	NA	NA	N	Wasp	1	0	0	0	0	0	0	0	0	5258	1	single
Nasvi2EG000927	100124140	NV10422	537	Strong	87.7663156797668	0.183595972739998	0.926076983770459	not regulated	NA	NA	NA	N	Metazoa	1	12	1	3	1	1	1	0	3	15527	1	single
Nasvi2EG000928	NA	NV21575	448	Strong	68.7596731417561	0.246461882205025	0.904218373380834	not regulated	NA	NA	NA	Y	Metazoa	1	12	1	0	0	1	0	0	3	6125	1	single
Nasvi2EG000930	100124143	NV10423	334	Strong	134.12162282256	0.508837757811772	0.777886148994101	not regulated	NA	NA	NA	N	Metazoa	1	12	1	6	1	2	1	1	3	12759	9	multi
Nasvi2EG000931	100124144	NV10424	377	Strong	442.641478726225	-0.055404390361413	0.97927576435704	not regulated	NA	NA	NA	Y	Metazoa	1	12	1	6	1	2	1	1	3	12759	9	multi
Nasvi2EG000932	NA	na	71	Weak-utrpoor	5.00174803631861	-0.029319662661321	NA	filtered	NA	NA	NA	N	Hymenoptera	1	8	0	0	0	0	0	0	0	11467	1	single
Nasvi2EG000933	NA	NV21574	295	Medium	4.46190576877064	0.325243734249164	NA	filtered	NA	NA	NA	N	Insect	1	6	1	0	1	1	0	0	0	14333	2	multi
Nasvi2EG000934	NA	NV21574	112	Medium	6.0285426195264	-0.234011615629017	NA	filtered	NA	NA	NA	Y	Hymenoptera	1	11	0	0	0	0	0	0	0	1975	1	single
Nasvi2EG000935	NA	na	136	Weak-utrpoor	5.00174803631861	-0.029319662661321	NA	filtered	NA	NA	NA	N	Wasp	1	0	0	0	0	0	0	0	0	8326	1	single
Nasvi2EG000944	100115465	NV10427	193	Strong	9198.18181054392	-0.338166843282402	0.860698370662174	not regulated	NA	NA	NA	N	Metazoa	1	12	1	6	1	2	1	1	5	12320	1	single
Nasvi2EG000945	100124150	NV10426	296	Strong	60.4021488477068	0.0982882838233709	0.95645949516687	not regulated	NA	NA	NA	N	Metazoa	1	12	1	6	1	2	1	1	5	10773	1	single
Nasvi2EG000946	100124153	NV10428	372	Strong	1075.57644486739	-0.112608059725643	0.95155740754035	not regulated	NA	NA	NA	N	Metazoa	1	12	1	6	1	2	1	1	5	16378	1	single
Nasvi2EG000947	100124155	NV10429	435	Strong	315.660911304287	0.0597249132190831	0.97768739182881	not regulated	NA	NA	NA	N	Metazoa	1	12	1	6	1	2	1	1	4	2432	1	single
Nasvi2EG000948	100124157	NV10430	192	Strong-expertchoice	2534.98347764855	0.285975573013281	0.884305219278112	not regulated	signaling	blastp	Rac1	N	Metazoa	1	12	1	6	1	2	1	1	5	3917	1	single
Nasvi2EG000949	NA	NV10431	706	Strong	391.449476672833	0.0873880717175434	0.959169832368854	not regulated	NA	NA	NA	N	Metazoa	1	12	1	6	1	2	1	1	3	8787	1	single
Nasvi2EG000950	100124159	NV10432	1082	Strong	402.779781021285	-0.398460108582709	0.838114325272259	not regulated	NA	NA	NA	N	Metazoa	1	12	1	6	1	2	1	1	5	13508	1	single
Nasvi2EG000951	100115499	NV10433	355	Strong	743.504146250497	0.0823359287213489	0.960724783747065	not regulated	NA	NA	NA	N	Metazoa	1	12	1	6	1	2	1	1	5	8291	1	single
Nasvi2EG000952	100124160	NV10434	854	Medium	6.46260498329808	0.257652899845146	0.905449450240966	not regulated	NA	NA	NA	N	Metazoa	1	12	1	6	1	2	1	0	3	13250	1	single
Nasvi2EG000953	100124161	NV10435	480	Strong	144.092290649198	-0.364078037323355	0.85175162394334	not regulated	NA	NA	NA	N	Metazoa	1	11	0	5	1	0	0	0	3	3167	1	single
Nasvi2EG000954	NA	NV10436	117	Strong	0.486952315659824	0.198070198585142	NA	filtered	NA	NA	NA	N	Metazoa	1	12	1	5	1	0	1	0	4	17183	4	multi
Nasvi2EG000955	100187721	NV21573	186	Strong	40.1307069429917	0.67818458617862	0.695430784999146	not regulated	NA	NA	NA	Y	Hymenoptera	1	10	0	0	0	0	0	0	0	6032	1	single
Nasvi2EG000956	100124162	NV10437	360	Strong	1513.30918892096	0.543156677458924	0.744849403521577	not regulated	NA	NA	NA	N	Insect	1	12	1	4	1	2	0	0	0	12949	1	single
Nasvi2EG000960	100115576	NV10438	174	Strong	1156.75431395419	0.0245906313798359	0.984262886234185	not regulated	NA	NA	NA	N	Metazoa	1	12	1	6	1	2	1	1	5	348	1	single
Nasvi2EG000961	100124163	NV10439	1110	Strong	118.380478865781	0.396308212242388	0.840299573645866	not regulated	non-canonical recognition	hmm	srcc hmm	N	Metazoa	1	12	1	6	1	2	1	1	4	14299	1	single
Nasvi2EG000963	NA	NV10440	392	StrongPartial	344.322705749051	0.376609461385449	0.84386474501599	not regulated	NA	NA	NA	N	Insect	1	9	1	6	1	2	1	0	0	9550	1	single
Nasvi2EG000964	NA	na	78	Weak-utrpoor	14.9787991330117	0.066939838352972	0.978850826237034	not regulated	NA	NA	NA	N	Wasp	1	0	0	0	0	0	0	0	0	7782	1	single
Nasvi2EG000966	100124165	NV10441	805	Strong	1234.57184730465	0.202915753525458	0.912694031295561	not regulated	NA	NA	NA	N	Metazoa	1	12	1	6	1	2	1	1	5	9460	1	single
Nasvi2EG000967	100124167	NV10443	371	Strong	334.693998818242	0.0465786478066989	0.98138513086602	not regulated	NA	NA	NA	N	Metazoa	1	12	1	6	1	2	1	1	3	3765	1	single
Nasvi2EG000968	100124168	NV10444	721	Strong	2480.8779687627	-0.0419352060959233	0.98138513086602	not regulated	NA	NA	NA	N	Metazoa	1	12	1	6	1	2	1	1	4	17241	1	single
Nasvi2EG000969	100124169	NV10445	476	Strong	48.345063608654	0.217282829591035	0.914719994030611	not regulated	NA	NA	NA	Y	Metazoa	1	12	1	6	1	2	1	1	4	9732	1	single
Nasvi2EG000970	100124170	NV10446	336	Strong	1362.94761518157	-0.0259509927698582	0.983107312795091	not regulated	NA	NA	NA	N	Metazoa	1	12	1	6	1	2	1	1	3	9890	1	single
Nasvi2EG000971	100233148	NV30609	490	Strong	422.473992933841	-0.522769227981842	0.761652131734998	not regulated	NA	NA	NA	N	Insect	1	7	1	5	0	0	1	0	0	11226	1	single
Nasvi2EG000972	100677827	NV21711	577	Strong	384.997814438201	0.186651521876475	0.923177705467647	not regulated	NA	NA	NA	Y	Metazoa	1	12	1	6	1	2	1	1	4	586	1	single
Nasvi2EG000973	100124171	NV10447	362	Medium	8.92381153754127	0.444293052512833	0.840323934040205	not regulated	NA	NA	NA	N	Metazoa	1	12	1	6	1	2	1	1	1	1527	1	single
Nasvi2EG000974	100124172	NV10448	191	Strong	207.898546227912	0.208517449243905	0.912694031295561	not regulated	NA	NA	NA	N	Metazoa	1	12	1	6	1	2	1	1	5	13728	1	single
Nasvi2EG000976	100124173	NV10449	517	Strong	148.787641722854	0.0873240376960856	0.960109441967155	not regulated	NA	NA	NA	N	Metazoa	1	12	1	6	1	2	1	1	5	16341	10	multi
Nasvi2EG000977	100124174	NV10450	422	Strong	3.92206350122267	0.7395527914291	NA	filtered	NA	NA	NA	Y	Metazoa	1	12	1	6	1	2	1	1	5	14463	8	multi
Nasvi2EG000979	100124176	NV10452	388	Strong	1036.20625895672	-0.329469118907255	0.865326898930198	not regulated	NA	NA	NA	N	Metazoa	1	12	1	6	1	2	1	1	5	4164	1	single
Nasvi2EG000982	100124177	NV10453	852	Strong	205.463784649613	0.185127692815185	0.924955499063967	not regulated	NA	NA	NA	N	Metazoa	1	12	1	5	1	1	1	1	4	5021	1	single
Nasvi2EG000983	100124178	NV10454	115	Strong	142.675204696884	0.749312669813134	0.609686172244519	not regulated	NA	NA	NA	N	Metazoa	1	12	1	6	1	2	1	1	4	9330	1	single
Nasvi2EG000984	100124179	NV10455	214	Strong	135.073641956546	-0.0722606348484865	0.970436664083	not regulated	NA	NA	NA	Y	Metazoa	1	12	1	6	1	2	1	1	4	6147	1	single
Nasvi2EG000985	100124180	NV10456	1809	Strong	910.075578347879	0.0554681426811181	0.97927576435704	not regulated	NA	NA	NA	N	Metazoa	1	12	1	6	0	2	1	1	3	4837	1	single
Nasvi2EG000986	100124181	NV10457	305	Strong	152.586599301578	-0.919857519509634	0.427871886947107	not regulated	NA	NA	NA	N	Metazoa	1	12	1	6	1	2	1	0	5	13793	1	single
Nasvi2EG000987	100124182	NV10458	537	Strong	1338.95563873024	0.47910342938219	0.784232374656495	not regulated	NA	NA	NA	N	Metazoa	1	12	1	6	1	2	1	1	4	11294	1	single
Nasvi2EG000988	100124183	NV10459	281	Strong	1346.31554910419	0.262225473440041	0.89561134749601	not regulated	NA	NA	NA	N	Metazoa	1	12	1	6	1	1	1	1	4	3500	2	multi
Nasvi2EG000989	NA	na	103	Weak-utrpoor	30.9315028973431	0.13456524351595	0.95155740754035	not regulated	NA	NA	NA	N	Wasp	1	0	0	0	0	0	0	0	0	7458	1	single
Nasvi2EG000990	100124184	NV10460	402	Strong	534.549624776267	0.597760116583593	0.713905163011976	not regulated	NA	NA	NA	N	Metazoa	1	12	1	6	1	2	1	1	4	11411	1	single
Nasvi2EG000991	100678311	NV10460	460	Strong	54.6116110116771	-0.18401110832509	0.927856106419713	not regulated	NA	NA	NA	N	Metazoa	1	12	1	6	1	2	1	1	5	8433	1	single
Nasvi2EG000992	NA	NV10461	477	Strong	1290.9890118463	-0.222954969923341	0.905449450240966	not regulated	NA	NA	NA	N	Metazoa	1	12	1	6	1	2	1	1	5	5804	1	single
Nasvi2EG000993	100124186	NV10463	581	Strong	548.499805534626	0.198406038890868	0.915084305235837	not regulated	NA	NA	NA	N	Insect	1	12	1	6	1	2	1	0	0	4817	1	single
Nasvi2EG000994	100124187	NV10464	483	Strong	56.2949705148756	0.254208439956736	0.901215433446762	not regulated	NA	NA	NA	N	Metazoa	1	12	1	6	1	2	1	1	5	16301	1	single
Nasvi2EG000995	NA	NV10465	268	Strong	0.973904631319649	0.364529812252248	NA	filtered	NA	NA	NA	N	Insect	1	12	0	2	0	2	1	0	0	4589	1	single
Nasvi2EG000996	100124188	NV10465	654	Strong	238.706943202757	-0.449243716829102	0.809780519856319	not regulated	NA	NA	NA	N	Metazoa	1	12	1	6	1	2	1	0	3	8322	19	multi
Nasvi2EG000997	100124189	NV10466	600	Strong	234.319812883207	-0.140708369931915	0.942864544338676	not regulated	NA	NA	NA	N	Metazoa	1	12	1	6	1	2	1	1	3	8322	19	multi
Nasvi2EG000998	100124190	NV10467	628	Strong	4381.97172544893	0.249012125033474	0.899898194385952	not regulated	NA	NA	NA	N	Metazoa	1	12	1	6	1	2	1	1	5	8445	1	single
Nasvi2EG000999	NA	na	112	WeakPartial-partof-Nasvi2EG000998t1	6.46260498329808	0.257652899845146	0.905449450240966	not regulated	NA	NA	NA	N	Wasp	1	0	0	0	0	0	0	0	0	9877	1	single
Nasvi2EG001000	NA	NV10468	679	Strong	3152.29311058965	0.363900474951995	0.84786001946843	not regulated	NA	NA	NA	N	Metazoa	1	12	1	6	1	2	1	1	5	1422	1	single
Nasvi2EG001001	NA	NV10468	265	StrongPartial	1241.19494593506	0.363974552882333	0.849311150559567	not regulated	NA	NA	NA	N	Insect	1	9	0	1	0	0	0	0	0	2340	1	single
Nasvi2EG001005	NA	na	155	Strong	45.5820195703595	-0.162451633967618	0.93529489434527	not regulated	NA	NA	NA	N	Wasp	1	0	0	0	0	0	0	0	0	8410	1	single
Nasvi2EG001006	100115660	NV10471	289	Strong	212.159834937797	0.49594089968406	0.782531907526114	not regulated	NA	NA	NA	N	Metazoa	1	12	1	6	1	2	1	1	5	15244	1	single
Nasvi2EG001007	100124192	NV10469	536	Strong	761.094614731917	-0.370599062684734	0.844858977564333	not regulated	NA	NA	NA	N	Metazoa	1	12	1	6	1	2	1	0	4	14367	10	multi
Nasvi2EG001008	100124193	NV10470	530	Strong	365.418501386643	-0.123570551062066	0.95155740754035	not regulated	NA	NA	NA	N	Metazoa	1	12	1	6	1	2	1	1	4	14367	10	multi
Nasvi2EG001009	NA	na	255	Strong	6.51549493518623	-0.129574706874592	0.95155740754035	not regulated	NA	NA	NA	N	Wasp	1	0	0	0	0	0	0	0	0	7859	1	single
Nasvi2EG001010	100124194	NV10472	440	Strong	506.152280090943	0.358541618687734	0.85175162394334	not regulated	NA	NA	NA	N	Metazoa	1	12	1	6	1	2	1	1	4	14918	1	single
Nasvi2EG001011	100124195	NV10473	575	Strong	122.01620711023	-0.0388012642248852	0.98138513086602	not regulated	NA	NA	NA	Y	Insect	1	11	0	0	0	1	0	0	0	7887	1	single
Nasvi2EG001012	100124197	NV10474	1039	Strong	3113.75366168191	0.287638518866262	0.883838998310018	not regulated	NA	NA	NA	N	Metazoa	1	12	1	6	1	2	1	1	5	15530	1	single
Nasvi2EG001013	NA	NV21713	155	Strong	0.486952315659824	0.198070198585142	NA	filtered	NA	NA	NA	Y	Insect	1	3	0	2	0	0	0	0	0	3143	1	single
Nasvi2EG001014	100678749	NV10476	114	Strong	36.1821984658249	0.63613782257037	0.72908880183907	not regulated	NA	NA	NA	Y	Hymenoptera	1	5	0	0	0	0	0	0	0	9084	1	single
Nasvi2EG001015	100124198	NV10476	236	Strong	191.02938726276	-0.255722593350472	0.899898194385952	not regulated	NA	NA	NA	N	Metazoa	1	12	1	6	1	2	1	1	5	3754	1	single
Nasvi2EG001016	100124199	NV10478	752	Strong	273.666289505099	-0.38282360393973	0.840640031008497	not regulated	NA	NA	NA	N	Metazoa	1	12	1	6	0	2	1	1	5	1416	1	single
Nasvi2EG001017	100115704	NV10477	231	Strong	9.56943370886554	-0.423777379223662	0.849814993111125	not regulated	NA	NA	NA	N	Metazoa	1	12	1	6	1	2	1	1	5	7607	1	single
Nasvi2EG001018	100124200	NV10479	686	Strong	10.0828310004694	-0.487475547622661	0.822491516162087	not regulated	NA	NA	NA	Y	Metazoa	1	11	1	5	0	2	0	1	2	6893	1	single
Nasvi2EG001019	100678928	NV10479	175	Strong	0	NA	NA	not expressed	NA	NA	NA	N	Metazoa	1	12	1	6	1	2	1	1	4	16302	1	single
Nasvi2EG001020	100115745	NV10480	153	Strong	495.742078526201	-0.674378095751834	0.652988155849193	not regulated	NA	NA	NA	N	Metazoa	1	12	1	6	1	2	1	1	5	12253	1	single
Nasvi2EG001021	100678707	NV21714	226	Strong	13.1367697741487	-0.672263151333837	0.72908880183907	not regulated	NA	NA	NA	N	Wasp	1	0	0	0	0	0	0	0	0	377	1	single
Nasvi2EG001022	100124201	NV10481	206	Strong	25.7336972807495	-0.681468493935935	0.709343367457229	not regulated	NA	NA	NA	N	Metazoa	1	12	1	6	1	2	1	1	4	10688	1	single
Nasvi2EG001023	NA	NV10482	1096	Strong	2142.65310970806	0.199224424346982	0.914719994030611	not regulated	NA	NA	NA	N	Metazoa	1	12	1	6	1	2	1	1	5	10957	1	single
Nasvi2EG001025	NA	NV21571	829	Strong	900.668462077567	0.519044377136811	0.761652131734998	not regulated	NA	NA	NA	N	Metazoa	1	12	1	1	1	2	1	0	4	5395	1	single
Nasvi2EG001026	NA	na	74	Strong	0.513397291603897	-0.210132546145937	NA	filtered	protease	hmm	CLIP domain HMM	N	Metazoa	1	12	1	6	1	0	1	1	3	7813	1	single
Nasvi2EG001027	100678812	NV21570	1524	Strong	466.32614631917	-0.265742095663909	0.89561134749601	not regulated	NA	NA	NA	N	Wasp	1	0	0	0	0	0	0	0	0	8844	1	single
Nasvi2EG001028	NA	NV21716	588	Strong	51.5996194412194	-0.969714085285325	0.427800878056607	not regulated	NA	NA	NA	N	Hymenoptera	1	9	0	0	0	0	0	0	0	9169	1	single
Nasvi2EG001029	NA	NV21716	706	Medium	12.6233724825448	-0.622985127769758	0.754116821440707	not regulated	NA	NA	NA	N	Hymenoptera	1	6	0	0	0	0	0	0	0	11703	1	single
Nasvi2EG001030	100678876	NV21716	1205	Strong	72.0890044235426	0.42383711791934	0.834711166244178	not regulated	NA	NA	NA	N	Metazoa	1	12	1	3	1	0	1	1	4	7935	1	single
Nasvi2EG001031	100124203	NV10483	81	Strong	15.5715313524479	-0.315608481478707	0.891167707701118	not regulated	NA	NA	NA	N	Arthropod	1	11	0	4	1	2	0	1	0	15691	1	single
Nasvi2EG001032	100115787	NV10484	103	Strong	10.5168933642411	-0.111190528476193	0.95645949516687	not regulated	NA	NA	NA	N	Metazoa	1	12	1	6	1	2	1	1	5	14244	1	single
Nasvi2EG001033	100124204	NV10485	1718	Strong	1019.2030513204	0.579970656070267	0.728275594700891	not regulated	canonical recognition	blastp	Mcr	Y	Metazoa	1	12	1	6	1	2	1	1	4	8044	1	single
Nasvi2EG001034	100124205	NV10486	297	Strong	10.5168933642411	-0.111190528476193	0.95645949516687	not regulated	NA	NA	NA	N	Metazoa	1	12	1	6	1	2	1	1	5	15349	1	single
Nasvi2EG001035	100124206	NV10487	130	Strong	21.3620691884776	0.418759133549508	0.846407494451221	not regulated	NA	NA	NA	N	Metazoa	1	12	1	6	1	2	1	1	5	739	1	single
Nasvi2EG001037	100124207	NV10488	583	Strong	6660.98060249896	0.627484412872602	0.692305293208538	not regulated	NA	NA	NA	N	Metazoa	1	10	1	1	1	1	1	0	2	9248	1	single
Nasvi2EG001041	NA	na	71	Medium	71.311157372498	0.755143992061611	0.63158760625352	not regulated	NA	NA	NA	N	Hymenoptera	1	4	0	0	0	0	0	0	0	10891	1	single
Nasvi2EG001044	100124208	NV10489	283	Strong	84.3467067214815	-0.35551775643706	0.861102967971353	not regulated	NA	NA	NA	N	Metazoa	1	12	1	0	0	1	1	0	5	17406	1	single
Nasvi2EG001045	NA	NV10490	84	Strong	10.6226732680174	-0.699477420378818	0.713905163011976	not regulated	NA	NA	NA	N	Metazoa	1	11	1	0	0	0	1	0	3	770	1	single
Nasvi2EG001047	100124210	NV10491	613	Strong-expertchoice-ortho	227.253532931807	-0.302084610421992	0.883311003195283	not regulated	NA	NA	NA	N	Metazoa	1	12	1	6	0	2	1	1	5	12097	1	single
Nasvi2EG001048	100124211	NV10492	1468	Strong	500.128296950028	0.198868447214697	0.914729245187123	not regulated	NA	NA	NA	N	Metazoa	1	10	1	4	0	2	1	1	3	9918	1	single
Nasvi2EG001050	NA	na	189	Strong	12.5175925787686	-0.105161068408551	0.957491379607832	not regulated	NA	NA	NA	N	Metazoa	1	12	1	6	1	2	1	1	3	13904	1	single
Nasvi2EG001051	NA	NV10493	317	Strong	765.825529738739	1.1732023311453	0.134776370554334	not regulated	NA	NA	NA	N	Metazoa	1	12	1	6	1	2	1	1	5	8033	2	multi
Nasvi2EG001052	100124213	NV10494	695	Strong	5258.95551993355	0.315449621349374	0.869431263460113	not regulated	NA	NA	NA	N	Metazoa	1	12	1	6	1	2	1	1	4	8696	1	single
Nasvi2EG001053	100124214	NV10495	988	Strong	375.470327932557	0.0876985489551768	0.958845166769562	not regulated	NA	NA	NA	N	Metazoa	1	12	1	6	1	2	1	1	4	12127	1	single
Nasvi2EG001057	100124215	NV10496	569	Strong	235.11316216153	-0.42172374187383	0.822491516162087	not regulated	NA	NA	NA	Y	Metazoa	1	12	1	6	1	2	1	1	5	17011	1	single
Nasvi2EG001058	100124216	NV10497	361	Strong	50.1232602669624	-0.214521630418089	0.914719994030611	not regulated	NA	NA	NA	N	Metazoa	1	12	1	6	1	2	1	1	5	16223	1	single
Nasvi2EG001059	100679299	NV21569	1125	Strong	756.949136778753	0.252236472986716	0.899898194385952	not regulated	NA	NA	NA	N	Arthropod	1	12	1	2	0	2	1	1	0	5606	1	single
Nasvi2EG001060	100124217	NV10498	373	Strong	1727.46789928184	0.411829572235172	0.822491516162087	not regulated	NA	NA	NA	N	Metazoa	1	12	1	6	1	2	1	1	5	4675	1	single
Nasvi2EG001061	100115833	NV10499	129	Strong	26346.3598930902	0.401114209543574	0.831361973331684	not regulated	NA	NA	NA	N	Metazoa	1	11	1	6	1	2	1	1	5	3101	1	single
Nasvi2EG001062	100124218	NV10500	202	Medium	56.6123102262045	-0.179921093531986	0.927856106419713	not regulated	NA	NA	NA	N	Metazoa	1	8	0	6	0	2	1	1	4	11478	1	single
Nasvi2EG001063	100124219	NV10501	282	Strong	19.652264709335	-0.551574456567981	0.783885842067448	not regulated	NA	NA	NA	Y	Wasp	1	0	0	0	0	0	0	0	0	16118	1	single
Nasvi2EG001064	100115866	NV10502	136	Strong	27.0094393961205	-0.0494095345632904	0.98138513086602	not regulated	NA	NA	NA	N	Metazoa	1	12	1	6	1	2	1	1	5	1689	18	multi
Nasvi2EG001065	100115907	NV10503	103	Strong	226.614294030538	0.293145166288054	0.883838998310018	not regulated	NA	NA	NA	N	Metazoa	1	12	1	6	1	2	1	1	5	2091	1	single
Nasvi2EG001066	100115947	NV10504	243	Strong	104.723928529973	-0.593920918473942	0.729198997948106	not regulated	NA	NA	NA	N	Metazoa	1	12	1	6	1	2	1	1	5	12573	1	single
Nasvi2EG001067	NA	NV10505	334	Strong	141.906476603062	-0.261110365153242	0.899404244873998	not regulated	NA	NA	NA	N	Insect	1	3	1	0	0	0	0	0	0	11035	19	multi
Nasvi2EG001068	NA	NV30610	75	Medium-expresste	1.02679458320779	-0.385893001666893	NA	filtered	NA	NA	NA	N	Arthropod	1	9	1	0	1	1	0	1	0	4709	1	single
Nasvi2EG001069	NA	NV10506	1230	Weak	9.00314646537349	-0.037670128631473	0.98138513086602	not regulated	NA	NA	NA	N	Metazoa	1	5	1	0	0	2	0	1	1	NA	NA	NA
Nasvi2EG001070	100124222	NV10507	407	Strong	28.840526006317	-0.914571310317328	0.527562356683013	not regulated	NA	NA	NA	N	Arthropod	1	8	1	2	1	2	1	1	0	6494	6	multi
Nasvi2EG001071	100124223	NV10508	124	Strong	26.1148696926331	-0.336333963135377	0.882803542898227	not regulated	NA	NA	NA	N	Metazoa	1	12	1	6	1	2	1	1	5	740	19	multi
Nasvi2EG001072	100115985	NV10509	124	Strong	289.339041282712	-0.125323240904077	0.950409641616417	not regulated	NA	NA	NA	N	Metazoa	1	12	1	6	1	2	1	1	5	4322	1	single
Nasvi2EG001073	100124224	NV10510	580	Strong	76.7250822752552	-0.259253057115532	0.899898194385952	not regulated	NA	NA	NA	N	Metazoa	1	12	1	6	1	2	1	1	4	11804	1	single
Nasvi2EG001074	100116018	NV10511	795	Strong	90.5558046940053	0.364553609864593	0.853900142893028	not regulated	NA	NA	NA	N	Metazoa	1	12	1	6	1	2	1	1	5	4748	1	single
Nasvi2EG001075	100124225	NV10512	1199	Strong	5465.26736760482	0.336453038712322	0.861102967971353	not regulated	NA	NA	NA	N	Metazoa	1	12	1	2	1	2	1	1	2	14500	1	single
Nasvi2EG001076	100679947	NV21568	143	Strong	85.6798982673516	-1.22602599655404	0.144119226957071	not regulated	NA	NA	NA	N	Metazoa	1	12	1	6	0	1	1	1	3	9831	1	single
Nasvi2EG001077	100124226	NV10513	570	Strong	1131.5896396041	-0.220578890433058	0.905449450240966	not regulated	NA	NA	NA	Y	Metazoa	1	12	1	6	1	2	1	1	5	13475	1	single
Nasvi2EG001079	100124227	NV10514	505	Strong	312.067130263059	0.0855194918648129	0.960109441967155	not regulated	NA	NA	NA	Y	Metazoa	1	12	1	6	1	2	1	1	4	4807	1	single
Nasvi2EG001081	100124228	NV10515	392	Strong	394.455084973235	-0.12439287106957	0.950807093896591	not regulated	NA	NA	NA	N	Metazoa	1	12	1	6	1	2	1	1	5	5389	1	single
Nasvi2EG001082	100116059	NV10516	88	Strong	165.262861736011	-0.948288584882345	0.390632968954701	not regulated	NA	NA	NA	Y	Metazoa	1	11	0	6	1	2	1	1	4	5463	1	single
Nasvi2EG001083	100124229	NV10517	404	Strong	61.6824504416888	-0.934471475400104	0.461240966624139	not regulated	NA	NA	NA	N	Metazoa	1	12	1	6	1	2	1	1	5	16652	2	multi
Nasvi2EG001084	100124230	NV10518	567	Strong	208.866067589176	-0.370984074457934	0.849814993111125	not regulated	NA	NA	NA	Y	Metazoa	1	12	1	5	1	2	1	1	4	6111	1	single
Nasvi2EG001085	100124231	NV10520	608	Strong	908.295557898126	-0.148065195424687	0.936425576250375	not regulated	NA	NA	NA	N	Metazoa	1	12	1	6	1	2	1	1	5	16462	1	single
Nasvi2EG001086	100116097	NV10519	396	Strong	30.5767754614037	-0.20649278173235	0.923049302762567	not regulated	NA	NA	NA	N	Metazoa	1	12	1	5	1	2	1	1	4	1538	1	single
Nasvi2EG001087	100124232	NV10521	615	Strong	144.409630360526	-0.548778009316569	0.754116821440707	not regulated	NA	NA	NA	N	Metazoa	1	12	1	6	1	2	1	1	5	8782	1	single
Nasvi2EG001088	100124233	NV10522	416	Strong	250.510521431036	-0.196465293761964	0.918496655924706	not regulated	NA	NA	NA	N	Metazoa	1	12	1	6	1	2	1	1	5	54	1	single
Nasvi2EG001089	100124234	NV10523	517	Strong	434.0878968519	-0.141196414164769	0.942082449909263	not regulated	NA	NA	NA	N	Metazoa	1	11	1	6	1	2	1	1	5	16117	1	single
Nasvi2EG001090	100124235	NV10524	563	Strong	453.738337769791	-0.63662682549671	0.692305293208538	not regulated	NA	NA	NA	N	Metazoa	1	12	1	6	1	2	1	1	5	17120	1	single
Nasvi2EG001091	100124236	NV10525	398	Strong	265.055258200276	-0.201399605829449	0.914719994030611	not regulated	NA	NA	NA	N	Metazoa	1	12	1	6	1	1	1	1	5	8073	1	single
Nasvi2EG001092	100679151	NV21717	801	Strong	47.4769388811107	0.0103124564492166	0.992804727705785	not regulated	non-canonical recognition	hmm	srcc hmm	Y	Metazoa	1	11	0	0	0	2	1	1	3	11001	1	single
Nasvi2EG001093	100680460	NV21567	295	Strong	59.1947989115016	-0.993249955536255	0.390632968954701	not regulated	NA	NA	NA	N	Metazoa	1	12	1	6	1	2	1	1	5	3068	2	multi
Nasvi2EG001094	100124237	NV10526	576	Strong	809.231766115907	0.204678824502931	0.912694031295561	not regulated	NA	NA	NA	N	Metazoa	1	12	1	3	1	2	0	1	4	3410	1	single
Nasvi2EG001095	100124238	NV10527	943	Strong	354.960881244346	0.213440567942433	0.910449323519961	not regulated	NA	NA	NA	N	Metazoa	1	12	1	6	1	2	1	1	3	6916	1	single
Nasvi2EG001096	100124239	NV10528	525	Strong	59.4173014677207	-0.582219773997497	0.744849403521577	not regulated	NA	NA	NA	N	Metazoa	1	12	1	6	1	1	1	1	4	8453	1	single
Nasvi2EG001097	100124240	NV10529	377	Strong	1487.0620943486	-0.258208425052216	0.897123629828574	not regulated	NA	NA	NA	N	Metazoa	1	12	1	6	1	2	1	1	5	15849	1	single
Nasvi2EG001098	100677867	NV21566	529	Strong	736.638483357983	-0.0447018518278033	0.98138513086602	not regulated	NA	NA	NA	N	Metazoa	1	12	1	0	0	2	1	0	1	10220	1	single
Nasvi2EG001099	100124241	NV10530	130	Strong	636.323570644892	0.0592664314820181	0.97768739182881	not regulated	NA	NA	NA	N	Metazoa	1	12	1	6	1	2	1	1	5	1149	1	single
Nasvi2EG001100	NA	na	657	Strong	387.353241088668	0.216449115292365	0.907980280413964	not regulated	NA	NA	NA	N	Metazoa	1	3	0	2	0	1	1	0	4	10861	1	single
Nasvi2EG001101	100116137	NV10531	181	Strong	152.529149871079	-0.311572980535768	0.880197278651766	not regulated	NA	NA	NA	N	Metazoa	1	12	1	6	1	2	1	1	5	6921	1	single
Nasvi2EG001102	100116167	NV10532	94	Strong	38.7537444024555	-1.74555969100219	0.00861305773835106	repressed	NA	NA	NA	Y	Metazoa	1	11	1	6	0	2	0	1	4	12786	1	single
Nasvi2EG001103	NA	NV30611	229	Strong-expertchoice	1751.57659838561	0.0386522475782692	0.98138513086602	not regulated	NA	NA	NA	N	Metazoa	1	12	1	6	1	2	1	0	4	7534	1	single
Nasvi2EG001104	100124242	NV10533	331	Strong	4651.21805638848	-0.0601301484734279	0.976696999178878	not regulated	NA	NA	NA	N	Metazoa	1	12	1	6	1	2	1	1	5	5067	1	single
Nasvi2EG001107	100124243	NV10534	352	Strong	344.210542575219	0.040544044092398	0.98138513086602	not regulated	NA	NA	NA	N	Metazoa	1	11	1	6	1	2	1	1	5	1555	1	single
Nasvi2EG001108	NA	na	118	Weak	0	NA	NA	not expressed	NA	NA	NA	N	Wasp	1	0	0	0	0	0	0	0	0	16577	1	single
Nasvi2EG001109	100187722	NV21718	704	Medium	39.69664457922	0.552680528454764	0.773075303545064	not regulated	NA	NA	NA	N	Metazoa	1	12	1	6	1	2	1	1	3	10190	1	single
Nasvi2EG001110	100124244	NV10535	784	Strong	1001.09462606877	-0.203965344865296	0.912694031295561	not regulated	NA	NA	NA	N	Metazoa	1	12	1	6	1	2	1	1	5	6121	1	single
Nasvi2EG001111	100124245	NV10536	1218	Strong	1425.8100586878	0.335476588493482	0.863023576961693	not regulated	NA	NA	NA	N	Metazoa	1	12	0	0	0	1	0	1	2	10361	1	single
Nasvi2EG001112	100116199	NV10537	158	Strong	194.44261295099	-0.651999838463636	0.692305293208538	not regulated	NA	NA	NA	N	Metazoa	1	12	1	6	1	2	1	1	5	911	1	single
Nasvi2EG001113	100124246	NV10538	283	Strong	498.522448583217	-0.283603812259927	0.884306848636535	not regulated	NA	NA	NA	N	Metazoa	1	12	1	6	1	2	1	1	5	2815	1	single
Nasvi2EG001114	100124247	NV10539	423	Strong	77.5029293262999	-0.548653390076478	0.761652131734998	not regulated	NA	NA	NA	N	Metazoa	1	12	1	6	1	2	1	1	5	11349	1	single
Nasvi2EG001115	100124248	NV10540	559	Strong	701.235955734647	0.180420282599045	0.925143997495467	not regulated	NA	NA	NA	N	Metazoa	1	12	1	6	1	2	1	1	4	876	1	single
Nasvi2EG001117	100124249	NV10541	439	Strong	73.5389186218556	-0.068917288089419	0.973604816846835	not regulated	NA	NA	NA	N	Metazoa	1	12	1	6	0	2	1	1	3	12311	1	single
Nasvi2EG001118	100124250	NV10542	530	Strong	1204.65346055468	0.414735787747041	0.822491516162087	not regulated	NA	NA	NA	N	Metazoa	1	11	1	6	1	2	1	1	3	1540	1	single
Nasvi2EG001119	100124251	NV10543	794	Strong	345.726113265531	0.650995879625557	0.687641016556982	not regulated	NA	NA	NA	N	Metazoa	1	12	0	0	1	2	0	1	3	11575	1	single
Nasvi2EG001120	100116240	NV10544	338	Strong	99.420343009603	-0.79798718818476	0.575736093201562	not regulated	NA	NA	NA	N	Metazoa	1	12	1	6	1	2	1	1	5	9420	1	single
Nasvi2EG001121	100116275	NV10545	167	Strong	159.256204613818	-0.418660350318572	0.826758110801001	not regulated	NA	NA	NA	N	Metazoa	1	12	1	6	1	2	1	1	5	6350	1	single
Nasvi2EG001122	100124252	NV10546	319	Strong	905.506068883887	-0.167881311887155	0.927856106419713	not regulated	NA	NA	NA	N	Metazoa	1	11	1	6	1	2	1	1	4	4303	1	single
Nasvi2EG001123	100124253	NV10547	170	Strong	1080.44961560687	0.284764438573744	0.884305219278112	not regulated	NA	NA	NA	N	Metazoa	1	12	1	6	1	2	1	1	4	16867	1	single
Nasvi2EG001124	100679284	NV21564	311	Strong	55.8189609478823	0.964592158949426	0.427800878056607	not regulated	NA	NA	NA	N	Wasp	1	0	0	0	0	0	0	0	0	2800	1	single
Nasvi2EG001125	NA	NV21719	225	Strong	6.89666734706976	0.731264282794049	0.692305293208538	not regulated	NA	NA	NA	N	Wasp	1	0	0	0	0	0	0	0	0	3115	1	single
Nasvi2EG001126	NA	NV21720	196	Medium	5.43581040009029	0.506770321223481	NA	filtered	NA	NA	NA	N	Arthropod	1	8	0	0	0	2	1	1	0	6251	1	single
Nasvi2EG001128	NA	na	78	Medium-utrpoor	3.97495345311081	0.221434377188414	NA	filtered	NA	NA	NA	N	Wasp	1	0	0	0	0	0	0	0	0	2692	1	single
Nasvi2EG001131	100124254	NV10548	204	Strong	207.953259971245	1.29677854654702	0.0796124376324697	induced	NA	NA	NA	N	Metazoa	1	12	1	6	1	2	1	1	4	1325	1	single
Nasvi2EG001133	NA	NV10549	218	Medium	0.513397291603897	-0.210132546145937	NA	filtered	NA	NA	NA	N	Insect	1	4	0	0	0	0	1	0	0	2101	15	multi
Nasvi2EG001134	NA	NV10549	176	Weak	0.973904631319649	0.364529812252248	NA	filtered	NA	NA	NA	N	Wasp	1	0	0	0	0	0	0	0	0	8300	1	single
Nasvi2EG001135	100124255	NV10549	1495	Strong	692.531911066158	0.644475103516184	0.688884028992202	not regulated	NA	NA	NA	Y	Metazoa	1	12	1	6	1	2	1	1	4	15788	1	single
Nasvi2EG001136	NA	na	147	Medium-utrpoor	15.9791487402755	0.0609518596316195	0.979817504198047	not regulated	NA	NA	NA	N	Wasp	1	0	0	0	0	0	0	0	0	4183	1	single
Nasvi2EG001137	NA	na	230	Medium	1.00034960726372	-0.00982247691718404	NA	filtered	NA	NA	NA	N	Metazoa	1	1	0	0	0	1	0	0	1	NA	NA	NA
Nasvi2EG001138	100124256	NV10550	1221	Strong	1766.08394743024	0.723824586027713	0.609696441512324	not regulated	NA	NA	NA	N	Metazoa	1	12	1	6	1	2	1	1	4	15566	1	single
Nasvi2EG001139	100124257	NV10551	428	Strong	2109.7993306283	1.08645102694052	0.199676001270159	not regulated	NA	NA	NA	N	Metazoa	1	12	1	6	1	2	1	1	4	2079	1	single
Nasvi2EG001141	100124259	NV10553	998	Strong	1679.86785447823	0.327492935101414	0.865326898930198	not regulated	NA	NA	NA	N	Metazoa	1	12	1	6	1	2	1	1	3	12864	1	single
Nasvi2EG001142	100678692	NV21563	706	Strong	779.829512344709	0.149313569095235	0.935594112824717	not regulated	NA	NA	NA	N	Insect	1	12	1	6	1	2	1	0	0	14743	1	single
Nasvi2EG001144	NA	NV21721	1349	Strong-utrpoor	283.268551459964	0.038456098293807	0.98138513086602	not regulated	NA	NA	NA	N	Metazoa	1	11	1	2	0	1	0	0	3	5486	1	single
Nasvi2EG001147	100124260	NV10554	465	Strong	104.51236872242	-0.424713271205834	0.826758110801001	not regulated	NA	NA	NA	N	Metazoa	1	12	1	6	1	2	1	1	5	3011	1	single
Nasvi2EG001148	100124261	NV10555	688	Strong	162.241751208331	-0.149628570280113	0.937363078692267	not regulated	NA	NA	NA	N	Metazoa	1	12	1	6	1	2	1	1	5	13831	1	single
Nasvi2EG001149	100116313	NV10556	552	Strong	1988.99229724572	-0.00787666528547284	0.993140101573971	not regulated	NA	NA	NA	N	Metazoa	1	12	1	6	1	2	1	1	5	4788	1	single
Nasvi2EG001150	100124262	NV10558	860	Strong	678.135813299638	-0.168548653286638	0.927856106419713	not regulated	NA	NA	NA	N	Metazoa	1	11	1	1	1	1	1	0	2	2207	1	single
Nasvi2EG001151	100116350	NV10557	277	Strong	14.5711817451841	-0.328940613898757	0.884305219278112	not regulated	NA	NA	NA	Y	Metazoa	1	12	1	6	1	2	1	1	5	16816	1	single
Nasvi2EG001152	100124263	NV10559	386	Strong	102.972176847609	-0.398228590347009	0.840299573645866	not regulated	NA	NA	NA	N	Metazoa	1	12	1	6	1	2	1	1	4	5747	1	single
Nasvi2EG001153	100124264	NV10560	465	Strong	1000.48456783061	-0.364042909870885	0.849708696455386	not regulated	signaling	blastp	ref(2)P	N	Metazoa	1	12	0	1	1	0	1	1	3	14227	1	single
Nasvi2EG001155	100124265	NV10561	275	Strong	74.9094978923363	-0.463043054275222	0.811419821436782	not regulated	NA	NA	NA	N	Metazoa	1	1	1	0	1	0	1	1	5	16877	1	single
Nasvi2EG001156	100124266	NV10562	693	Strong	77.3442594706354	-0.381211189208143	0.849814993111125	not regulated	NA	NA	NA	N	Metazoa	1	12	1	6	1	1	1	0	3	10695	1	single
Nasvi2EG001157	100124267	NV50019	772	Strong	133.522507333068	-0.346778205003828	0.863069316041539	not regulated	NA	NA	NA	N	Metazoa	1	12	1	6	1	2	1	1	4	14530	1	single
Nasvi2EG001158	100124268	NV10563	882	Strong	778.849224443334	-0.012975498889514	0.990922503539386	not regulated	NA	NA	NA	N	Metazoa	1	12	1	6	1	2	1	1	5	228	1	single
Nasvi2EG001159	100679407	NV21562	627	Strong	57.5597698815801	-0.107012144386909	0.955998335280025	not regulated	NA	NA	NA	Y	Insect	1	10	1	2	0	2	1	0	0	6655	1	single
Nasvi2EG001160	100124269	NV10564	359	Strong	18.8744176582903	0.421733123748444	0.846407494451221	not regulated	NA	NA	NA	Y	Arthropod	1	12	1	3	1	1	1	1	0	848	1	single
Nasvi2EG001163	100124271	NV10566	993	Strong	1883.04642844798	0.39397873483231	0.838114325272259	not regulated	NA	NA	NA	N	Metazoa	1	12	1	5	1	2	1	1	3	14957	1	single
Nasvi2EG001164	100124272	NV10567	986	Strong	1122.92298266022	0.0879446487024396	0.95807540217351	not regulated	NA	NA	NA	N	Metazoa	1	10	1	6	1	2	1	1	5	16859	1	single
Nasvi2EG001165	100313509	NV21561	86	Strong	62.2706231825139	0.259496556247535	0.901194439269401	not regulated	NA	NA	NA	Y	Insect	1	0	1	2	0	0	0	0	0	11151	1	single
Nasvi2EG001166	100124273	NV10568	408	Medium	74.0368136861819	0.4698197660761	0.809780519856319	not regulated	NA	NA	NA	N	Metazoa	1	12	1	2	1	2	1	1	4	14013	1	single
Nasvi2EG001167	100116389	NV10569	139	Strong	4065.3195834946	0.529173174183051	0.754116821440707	not regulated	NA	NA	NA	N	Metazoa	1	12	1	6	1	2	1	1	4	5428	1	single
Nasvi2EG001168	100124274	NV10570	314	Strong	983.409320432237	0.190753711430145	0.919970061105684	not regulated	NA	NA	NA	N	Metazoa	1	12	1	6	1	2	1	1	4	14948	1	single
Nasvi2EG001169	100124275	NV10571	1538	Strong	1286.2179734277	0.0539696104886832	0.979492414924548	not regulated	NA	NA	NA	N	Metazoa	1	3	0	6	1	2	1	1	3	256	1	single
Nasvi2EG001170	100124276	NV10572	542	Strong	275.005864321025	-0.180374377620311	0.92602196366995	not regulated	NA	NA	NA	N	Metazoa	1	12	1	6	1	2	1	1	4	14367	10	multi
Nasvi2EG001171	100116422	NV10573	449	Strong	283.041489425134	0.250852032603525	0.899898194385952	not regulated	NA	NA	NA	N	Metazoa	1	12	1	6	1	2	1	1	4	3523	1	single
Nasvi2EG001172	100124277	NV10574	441	Strong	1769.09502710498	-0.367243233073341	0.846407494451221	not regulated	NA	NA	NA	N	Metazoa	1	12	1	6	1	2	1	1	5	10831	1	single
Nasvi2EG001173	100124278	NV10575	613	Strong	139.429767821541	0.0124548601029838	0.991529568078731	not regulated	NA	NA	NA	N	Metazoa	1	12	1	6	1	2	1	0	3	6799	1	single
Nasvi2EG001174	100116457	NV10576	749	Strong	159.712152474923	0.118023455633947	0.95155740754035	not regulated	NA	NA	NA	Y	Metazoa	1	12	1	6	1	2	1	1	4	5271	1	single
Nasvi2EG001176	100124279	NV10577	1031	Strong	1042.14087631686	0.403618443665221	0.831361973331684	not regulated	NA	NA	NA	N	Metazoa	1	12	1	6	1	2	1	1	5	7195	1	single
Nasvi2EG001177	100124280	NV10578	994	Strong	9939.75912113339	0.243088508096702	0.900959433049932	not regulated	NA	NA	NA	Y	Metazoa	1	12	1	6	1	2	1	1	5	10979	1	single
Nasvi2EG001178	100124281	NV10579	697	Strong	936.11932017418	0.409547770905112	0.825965256303263	not regulated	NA	NA	NA	N	Metazoa	1	12	1	5	0	2	1	1	4	13119	1	single
Nasvi2EG001180	NA	NV21560	423	Strong	267.247455516467	0.203225663419877	0.914719994030611	not regulated	NA	NA	NA	N	Metazoa	1	12	1	6	1	2	1	0	1	2959	1	single
Nasvi2EG001181	100116494	NV10580	180	Strong	96.5360168402546	-0.476938000915805	0.806553769370815	not regulated	NA	NA	NA	N	Metazoa	1	12	1	6	1	2	1	1	5	8814	1	single
Nasvi2EG001182	NA	NV10581	379	Strong	68.5061661309818	1.20714701765257	0.167985318289238	not regulated	NA	NA	NA	Y	Metazoa	1	12	1	6	1	2	1	1	4	6577	1	single
Nasvi2EG001183	NA	NV10581	153	Strong	51.4892800588321	0.756918327473133	0.642327171631989	not regulated	NA	NA	NA	Y	Metazoa	1	9	0	3	1	0	0	0	2	5569	1	single
Nasvi2EG001185	100124283	NV50020	481	Strong	239.233107034472	0.59022672556832	0.728275594700891	not regulated	NA	NA	NA	Y	Metazoa	1	12	1	6	1	2	1	1	5	14245	1	single
Nasvi2EG001186	100124284	NV10582	219	Strong	19.7954323377218	0.686383140962245	0.713905163011976	not regulated	NA	NA	NA	N	Metazoa	1	12	1	6	1	2	1	1	4	10501	2	multi
Nasvi2EG001187	NA	NV10583	2211	Strong	195.763949852471	1.51626045225333	0.0169978500576521	induced	NA	NA	NA	Y	Metazoa	1	12	1	6	1	2	1	1	5	2657	1	single
Nasvi2EG001188	NA	NV10583	521	Strong	156.292543516637	-0.180599104197855	0.92602196366995	not regulated	NA	NA	NA	N	Metazoa	1	12	1	6	1	2	1	1	4	2658	4	multi
Nasvi2EG001189	100124286	NV10584	989	Strong	4054.70785297525	0.544050443773498	0.742849812662614	not regulated	NA	NA	NA	N	Metazoa	1	12	1	6	1	2	1	1	5	2658	4	multi
Nasvi2EG001191	NA	na	42	StrongPartial	3.00104882179116	-0.0220108349274719	NA	filtered	NA	NA	NA	N	Insect	1	11	1	6	1	1	0	0	0	5931	1	single
Nasvi2EG001193	NA	na	241	Medium	0.513397291603897	-0.210132546145937	NA	filtered	NA	NA	NA	N	Hymenoptera	1	3	0	0	0	0	0	0	0	1096	1	single
Nasvi2EG001194	NA	na	76	Weak	9.87127119291685	0.726541057799788	0.695430784999146	not regulated	NA	NA	NA	Y	Wasp	1	0	0	0	0	0	0	0	0	4897	1	single
Nasvi2EG001195	100115507	NV10585	610	Strong	1178.29967418283	-0.156707761620103	0.932491166346293	not regulated	NA	NA	NA	Y	Metazoa	1	12	1	6	1	2	1	1	3	3679	1	single
Nasvi2EG001196	100115544	NV10586	581	Strong	303.890161322008	0.273331101725519	0.89180220258517	not regulated	NA	NA	NA	Y	Metazoa	1	12	1	6	1	2	1	1	3	13627	3	multi
Nasvi2EG001197	NA	NV22334	99	Strong	5.97565266763826	0.170155851035486	NA	filtered	NA	NA	NA	N	Wasp	1	0	0	0	0	0	0	0	0	12926	1	single
Nasvi2EG001198	100115629	NV10587	1679	Strong	2838.4897308715	0.387064521013333	0.840299573645866	not regulated	NA	NA	NA	N	Metazoa	1	12	1	6	1	2	1	1	5	5665	1	single
Nasvi2EG001199	100115714	NV50021	376	Strong	70.8552095113933	-0.424472097510699	0.834689062060086	not regulated	NA	NA	NA	Y	Metazoa	1	12	1	3	1	2	1	0	4	10214	1	single
Nasvi2EG001200	100115755	NV10588	470	Strong	1737.62915331442	-0.0113656071589477	0.991529568078731	not regulated	NA	NA	NA	N	Metazoa	1	12	1	6	1	2	1	1	5	14220	1	single
Nasvi2EG001201	NA	NV22332	226	Strong-expertchoice	272.535538809559	0.417763880431543	0.823514951795947	not regulated	NA	NA	NA	Y	Metazoa	1	9	1	0	0	1	0	0	3	16517	1	single
Nasvi2EG001203	100115842	NV10589	734	Strong-expertchoice-ortho	639.362007191294	0.118906199195201	0.95155740754035	not regulated	NA	NA	NA	N	Metazoa	1	12	1	6	1	2	1	1	5	9631	1	single
Nasvi2EG001204	100115877	NV10590	517	Strong	375.126543245284	0.163759727851314	0.928712764495875	not regulated	NA	NA	NA	N	Metazoa	1	12	1	6	1	2	1	1	3	2561	1	single
Nasvi2EG001205	100115954	NV10591	160	Strong	576.873440931172	-0.0827721188201749	0.960492799345125	not regulated	NA	NA	NA	N	Metazoa	1	12	1	6	1	2	1	1	4	12619	1	single
Nasvi2EG001206	NA	na	200	Strong	527.847191218027	0.23148925500761	0.905250959970533	not regulated	NA	NA	NA	N	Wasp	1	0	0	0	0	0	0	0	0	1106	1	single
Nasvi2EG001207	100115954	NV10592	236	Strong	305.392965472209	0.1350777784174	0.946677848532803	not regulated	NA	NA	NA	N	Metazoa	1	11	1	6	1	2	0	1	4	6512	1	single
Nasvi2EG001208	100115993	NV10593	443	Strong	3228.81848770174	0.597690547045151	0.711919379405856	not regulated	NA	NA	NA	N	Metazoa	1	12	1	6	1	2	1	1	5	4988	1	single
Nasvi2EG001209	100116028	NV10594	250	Strong	90.9041488598893	-0.85654048822994	0.527562356683013	not regulated	NA	NA	NA	N	Metazoa	1	12	1	6	1	2	1	1	5	12137	1	single
Nasvi2EG001210	100116066	NV10595	837	Strong	2009.69324203559	0.0251023798892353	0.983843249804529	not regulated	NA	NA	NA	N	Metazoa	1	12	1	5	1	2	1	1	3	6348	1	single
Nasvi2EG001212	NA	na	90	Medium	22.6797585070702	-0.580545849553223	0.765895189857333	not regulated	NA	NA	NA	N	Wasp	1	0	0	0	0	0	0	0	0	16552	1	single
Nasvi2EG001213	100116104	NV50022	888	Strong	1149.87223693868	0.419890450620103	0.822491516162087	not regulated	NA	NA	NA	N	Metazoa	1	12	1	6	1	2	1	1	4	3417	1	single
Nasvi2EG001215	100116142	NV10596	479	Strong	71.5117744313841	-0.0402459459802013	0.98138513086602	not regulated	NA	NA	NA	N	Metazoa	1	11	1	6	1	1	1	1	4	3916	2	multi
Nasvi2EG001217	100678841	NV30894	180	Strong	536.447279774184	0.0564676817231071	0.97927576435704	not regulated	NA	NA	NA	N	Metazoa	1	12	1	6	1	2	1	1	4	2688	1	single
Nasvi2EG001218	100113488	NV10597	176	Strong	20.5203894368783	-0.0905174091904738	0.962335233570801	not regulated	NA	NA	NA	N	Metazoa	1	12	1	0	1	0	0	1	4	363	1	single
Nasvi2EG001219	100113517	NV10598	116	Strong	6729.58160578505	0.0691984842487117	0.970670153074196	not regulated	NA	NA	NA	N	Wasp	1	0	0	0	0	0	0	0	0	12144	1	single
Nasvi2EG001220	NA	na	86	Weak-utrpoor	8.13502173783013	-0.927604663421056	0.547551336985333	not regulated	NA	NA	NA	N	Wasp	1	0	0	0	0	0	0	0	0	9905	1	single
Nasvi2EG001221	100116208	NV10599	451	Strong	754.020127719016	0.769844929805792	0.572888639807159	not regulated	NA	NA	NA	N	Metazoa	1	10	1	0	1	2	1	1	1	10288	1	single
Nasvi2EG001222	NA	na	106	Medium-utrpoor	320.907047394157	0.384064914012966	0.840299573645866	not regulated	NA	NA	NA	N	Wasp	1	0	0	0	0	0	0	0	0	13519	1	single
Nasvi2EG001223	NA	NV10600	1380	Strong-expertchoice	394.383957106903	0.756648485188142	0.590349644725484	not regulated	NA	NA	NA	N	Metazoa	1	12	1	0	0	0	0	1	1	2627	1	single
Nasvi2EG001231	NA	na	82	Weak-utrpoor	0	NA	NA	not expressed	NA	NA	NA	N	Wasp	1	0	0	0	0	0	0	0	0	8911	1	single
Nasvi2EG001232	100679562	NV22335	215	Strong	758.126394156125	-0.208081696411156	0.911288906318683	not regulated	NA	NA	NA	N	Hymenoptera	1	11	0	0	0	0	0	0	0	591	1	single
Nasvi2EG001233	100116428	NV10601	466	Strong	1238.13280009988	0.0966401419403949	0.95645949516687	not regulated	NA	NA	NA	Y	Metazoa	1	12	1	6	1	2	1	1	4	15480	1	single
Nasvi2EG001234	NA	na	90	Medium	1.46085694697947	0.508328969732825	NA	filtered	NA	NA	NA	N	Wasp	1	0	0	0	0	0	0	0	0	13247	1	single
Nasvi2EG001236	NA	na	100	Weak-utrpoor	3.97495345311081	0.221434377188414	NA	filtered	NA	NA	NA	N	Wasp	1	0	0	0	0	0	0	0	0	3472	1	single
Nasvi2EG001237	NA	na	210	Medium	1.51374689886762	-0.185177506088937	NA	filtered	NA	NA	NA	N	Wasp	1	0	0	0	0	0	0	0	0	15761	1	single
Nasvi2EG001240	NA	NV22336	676	Strong	1004.19415962856	0.162423784548375	0.928564104950833	not regulated	NA	NA	NA	N	Hymenoptera	1	7	0	0	0	0	0	0	0	10027	1	single
Nasvi2EG001241	NA	NV50023	330	Strong	225.545552244109	0.50800560573656	0.777886148994101	not regulated	NA	NA	NA	N	Insect	1	11	1	0	1	2	0	0	0	13527	1	single
Nasvi2EG001242	NA	NV50023	202	StrongPartial	12.9516549425402	0.204887254677864	0.92602196366995	not regulated	NA	NA	NA	N	Metazoa	1	11	1	6	1	2	1	1	4	11204	1	single
Nasvi2EG001243	NA	na	94	Medium-utrpoor	194.713445980486	-0.118113318239673	0.95155740754035	not regulated	NA	NA	NA	N	Wasp	1	0	0	0	0	0	0	0	0	1653	1	single
Nasvi2EG001244	NA	na	140	Strong	271.088360298413	-0.519543806480778	0.761652131734998	not regulated	NA	NA	NA	N	Wasp	1	0	0	0	0	0	0	0	0	14109	1	single
Nasvi2EG001245	NA	na	102	Strong	100.209132809314	-0.606670023629662	0.728098263074947	not regulated	NA	NA	NA	N	Wasp	1	0	0	0	0	0	0	0	0	14867	1	single
Nasvi2EG001248	100116566	NV10602	413	Strong	781.650568101961	-0.590597642447376	0.720766755010381	not regulated	NA	NA	NA	N	Metazoa	1	12	1	6	1	2	1	1	5	12095	1	single
Nasvi2EG001249	100678115	NV22337	211	Strong	449.952146731178	0.25698336981423	0.899167600856749	not regulated	NA	NA	NA	N	Metazoa	1	12	1	6	1	2	1	1	4	9177	1	single
Nasvi2EG001252	100116677	NV10604	556	Strong	122.249652415116	0.472322507664525	0.806706895147535	not regulated	NA	NA	NA	N	Metazoa	1	12	1	6	1	2	1	1	4	7178	1	single
Nasvi2EG001253	100678174	NV30895	720	Strong	1003.21295983146	0.544960559853534	0.744849403521577	not regulated	NA	NA	NA	Y	Arthropod	1	12	1	0	0	1	1	1	0	2130	1	single
Nasvi2EG001254	100116816	NV10605	446	Strong	2926.06272465816	0.270175012094454	0.891648598653672	not regulated	NA	NA	NA	N	Metazoa	1	12	1	6	1	2	1	1	4	10260	1	single
Nasvi2EG001255	NA	NV22339	54	Strong	16.5454359837675	-0.199709392620622	0.927798632678076	not regulated	NA	NA	NA	N	Hymenoptera	1	7	0	0	0	0	0	0	0	6349	1	single
Nasvi2EG001259	100678782	NV22331	658	Strong	2073.36180136026	0.362137731919873	0.849814993111125	not regulated	NA	NA	NA	N	Hymenoptera	1	12	0	0	0	0	0	0	0	9832	1	single
Nasvi2EG001260	100116875	NV10606	428	Strong	347.667539258115	0.2890239698269	0.884305219278112	not regulated	NA	NA	NA	N	Insect	1	12	1	0	1	2	1	0	0	5084	1	single
Nasvi2EG001261	NA	na	554	Medium	22.1773039641328	1.03288603539478	0.419950136349303	not regulated	NA	NA	NA	N	Wasp	1	0	0	0	0	0	0	0	0	14167	1	single
Nasvi2EG001262	NA	na	90	Medium	7.92346193027755	0.484208481889399	0.822491516162087	not regulated	NA	NA	NA	Y	Wasp	1	0	0	0	0	0	0	0	0	1293	1	single
Nasvi2EG001263	100679330	na	93	Strong	339.537076998896	0.0836698228264535	0.960492799345125	not regulated	NA	NA	NA	Y	Wasp	1	0	0	0	0	0	0	0	0	4350	1	single
Nasvi2EG001264	NA	na	192	Strong	12316.7977002167	0.553887207971063	0.732985796015056	not regulated	NA	NA	NA	Y	Wasp	1	0	0	0	0	0	0	0	0	5007	1	single
Nasvi2EG001266	100113542	NV10607	65	Strong	556.551844761735	-0.570612453809363	0.729198997948106	not regulated	NA	NA	NA	N	Metazoa	1	10	1	6	1	1	0	0	5	5566	1	single
Nasvi2EG001267	100116918	NV10608	774	Strong	2639.15114978797	0.463243374521453	0.796914641451825	not regulated	NA	NA	NA	N	Metazoa	1	12	1	3	1	2	1	0	2	9394	1	single
Nasvi2EG001268	100116956	NV10609	572	Strong	1868.10684083103	0.534662280368125	0.752665698018485	not regulated	NA	NA	NA	Y	Metazoa	1	12	1	6	1	2	1	1	3	11378	6	multi
Nasvi2EG001269	100116994	NV10610	563	Strong	447.593984393544	0.928451310442501	0.391640908601048	not regulated	NA	NA	NA	Y	Metazoa	1	12	1	6	1	2	1	1	3	11378	6	multi
Nasvi2EG001270	100379110	NV10611	565	Strong	68.1824431495975	-0.236904143456494	0.905449450240966	not regulated	NA	NA	NA	Y	Metazoa	1	12	1	6	1	2	1	1	3	11378	6	multi
Nasvi2EG001271	100379109	na	532	Strong	229.556069630386	-0.227904741570839	0.905449450240966	not regulated	NA	NA	NA	Y	Metazoa	1	12	1	6	1	2	1	1	4	11378	6	multi
Nasvi2EG001272	100679096	na	404	Strong	4.00139842905489	-0.0260715881855982	NA	filtered	NA	NA	NA	N	Hymenoptera	1	4	0	0	0	0	0	0	0	287	1	single
Nasvi2EG001273	100117029	NV10611	832	Strong	478.354050895112	0.345405647114133	0.859727144873476	not regulated	other effector	blastp	Tsf2	Y	Metazoa	1	12	1	6	1	2	1	1	3	6802	1	single
Nasvi2EG001275	NA	NV10612	285	Strong	39.2361372395042	0.480312307123195	0.811704344266956	not regulated	NA	NA	NA	N	Insect	1	7	1	1	0	1	0	0	0	15344	1	single
Nasvi2EG001276	NA	NV10613	953	Strong	633.990029491758	0.169093463909313	0.927856106419713	not regulated	NA	NA	NA	Y	Insect	1	12	1	6	1	2	1	0	0	2151	15	multi
Nasvi2EG001283	NA	NV22342	234	Medium	4.54124069660286	-0.380600125431192	NA	filtered	NA	NA	NA	N	Hymenoptera	1	4	0	0	0	0	0	0	0	7326	1	single
Nasvi2EG001284	100678410	NV10615	863	Strong	381.970320640466	0.194340275984159	0.91958744910272	not regulated	NA	NA	NA	N	Metazoa	1	12	1	6	1	2	1	1	5	10748	1	single
Nasvi2EG001285	100679223	na	351	Strong	38.9762469586746	-0.992259408950246	0.423014045548902	not regulated	NA	NA	NA	N	Metazoa	1	10	1	5	1	2	1	1	2	17191	1	single
Nasvi2EG001286	100117259	NV10615	884	Strong	323.234205277236	-0.216756588070271	0.908389473582252	not regulated	NA	NA	NA	N	Metazoa	1	12	1	6	1	2	1	1	5	5048	1	single
Nasvi2EG001287	100117297	NV10616	1542	Strong	1981.97799535048	-0.390290862087177	0.838217920371928	not regulated	NA	NA	NA	N	Metazoa	1	12	1	6	1	2	1	1	5	16263	1	single
Nasvi2EG001288	100117339	NV10617	855	Strong	3520.69442288364	0.061142682599897	0.976200462943659	not regulated	NA	NA	NA	N	Metazoa	1	12	1	6	1	2	1	1	4	16925	1	single
Nasvi2EG001289	NA	na	73	Medium-utrpoor	49.7794755796894	0.31237172170522	0.883838998310018	not regulated	NA	NA	NA	N	Wasp	1	0	0	0	0	0	0	0	0	15452	1	single
Nasvi2EG001290	100117402	NV10618	661	Strong	763.940641280932	0.195613783356595	0.91608425993891	not regulated	NA	NA	NA	N	Metazoa	1	12	1	6	1	2	1	1	3	1124	1	single
Nasvi2EG001291	100117442	NV10619	862	Strong	1057.32576388309	-0.213039790680712	0.908823836534274	not regulated	NA	NA	NA	N	Insect	1	8	0	0	1	0	0	0	0	10994	1	single
Nasvi2EG001295	100117527	NV10621	487	Strong	1201.67247343878	0.307680792751634	0.878403995676185	not regulated	NA	NA	NA	N	Metazoa	1	12	1	6	1	2	1	1	4	3349	1	single
Nasvi2EG001297	NA	na	168	Weak	1.48730192292355	0.157844279349928	NA	filtered	NA	NA	NA	N	Wasp	1	0	0	0	0	0	0	0	0	9752	1	single
Nasvi2EG001298	NA	na	109	Weak-utrpoor	132.094478632088	0.534579709530175	0.761652131734998	not regulated	NA	NA	NA	N	Wasp	1	0	0	0	0	0	0	0	0	2547	1	single
Nasvi2EG001299	100117563	NV10622	507	Strong	927.530174366689	0.563316560522846	0.729198997948106	not regulated	NA	NA	NA	N	Insect	1	12	1	6	1	2	1	0	0	7281	1	single
Nasvi2EG001301	NA	na	77	Medium-utrpoor	24.4688979140451	0.064086962453074	0.979005981087308	not regulated	NA	NA	NA	N	Wasp	1	0	0	0	0	0	0	0	0	10662	1	single
Nasvi2EG001302	NA	NV30896	137	Strong	122.392820043502	0.723382297790416	0.643073055148638	not regulated	NA	NA	NA	N	Insect	1	11	0	2	1	0	0	0	0	11360	1	single
Nasvi2EG001303	100117648	NV10623	384	Strong	544.711790704568	0.559258578955431	0.732985796015056	not regulated	NA	NA	NA	N	Insect	1	12	1	3	1	0	1	0	0	9680	1	single
Nasvi2EG001304	NA	na	149	Medium-utrpoor	179.761091823419	-0.146986591532343	0.938887477846259	not regulated	NA	NA	NA	N	Wasp	1	0	0	0	0	0	0	0	0	2495	1	single
Nasvi2EG001305	100678291	NV22343	354	Strong	109.143887095522	-0.133682425585535	0.948650647650688	not regulated	NA	NA	NA	N	Hymenoptera	1	12	0	0	0	0	0	0	0	1329	1	single
Nasvi2EG001306	NA	na	71	Strong	48.9906857799783	-0.0121163468668239	0.991529568078731	not regulated	NA	NA	NA	N	Wasp	1	0	0	0	0	0	0	0	0	17430	1	single
Nasvi2EG001307	100117729	NV10624	324	Strong	7132.95503092149	-0.0287151687347076	0.981805394204076	not regulated	NA	NA	NA	N	Metazoa	1	12	1	5	1	2	1	1	4	9851	1	single
Nasvi2EG001309	100678667	NV22330	1208	Strong	5639.96835006569	0.209102147761604	0.911288906318683	not regulated	NA	NA	NA	N	Insect	1	12	0	1	0	0	0	0	0	13488	1	single
Nasvi2EG001310	100117841	NV10625	535	Strong	695.689805952169	0.308615864326808	0.878403995676185	not regulated	NA	NA	NA	N	Metazoa	1	11	1	6	1	2	1	1	3	7709	1	single
Nasvi2EG001311	100117881	NV10626	564	Strong	262.626879892032	0.245363994980913	0.901194439269401	not regulated	NA	NA	NA	N	Metazoa	1	10	1	2	1	2	1	1	4	10225	1	single
Nasvi2EG001312	100117923	NV10627	218	Strong	99.3255058544932	-0.290739585473882	0.886444815919805	not regulated	NA	NA	NA	Y	Metazoa	1	12	1	6	1	2	1	1	4	10779	2	multi
Nasvi2EG001313	100117961	NV10628	234	Strong	441.456014287352	-0.0206893943060016	0.986942605351152	not regulated	NA	NA	NA	N	Metazoa	1	12	1	6	1	2	1	1	4	5270	1	single
Nasvi2EG001314	100679734	NV22344	465	Strong	160.70155933352	-0.130363499038031	0.948650647650688	not regulated	NA	NA	NA	N	Hymenoptera	1	7	0	0	0	0	0	0	0	13631	6	multi
Nasvi2EG001315	100118030	NV10629	767	Strong	145.231248406237	0.404384662877782	0.838114325272259	not regulated	NA	NA	NA	N	Metazoa	1	12	1	6	1	2	1	1	5	12129	1	single
Nasvi2EG001316	100118065	NV10630	759	Strong	1147.02347470249	0.297890759259091	0.882803542898227	not regulated	NA	NA	NA	N	Metazoa	1	12	1	6	1	2	1	1	5	9338	1	single
Nasvi2EG001317	100118111	NV10631	505	Strong	114.066300204008	-0.0746841893995274	0.968436684391198	not regulated	NA	NA	NA	N	Metazoa	1	10	1	4	1	1	1	1	4	986	1	single
Nasvi2EG001318	100118146	NV10632	473	Strong	5179.50295755316	0.287132885197178	0.883838998310018	not regulated	NA	NA	NA	N	Metazoa	1	12	1	6	1	2	1	1	5	2013	1	single
Nasvi2EG001319	NA	NV10632	202	Medium	165.575641968729	-0.568298220628422	0.735536814535289	not regulated	NA	NA	NA	N	Insect	1	1	0	1	0	0	0	0	0	15508	1	single
Nasvi2EG001323	100118249	NV10633	1538	Strong	2053.53901215087	0.00988419488018445	0.992717398663756	not regulated	NA	NA	NA	N	Metazoa	1	12	1	6	1	2	1	1	4	10715	1	single
Nasvi2EG001325	100118327	NV10634	784	Strong	1320.48883845978	0.484218470284504	0.78319622631732	not regulated	canonical recognition	hmm	NIM HMM	Y	Metazoa	1	12	1	6	1	2	1	1	4	11207	1	single
Nasvi2EG001326	NA	na	157	Strong	136.481608951638	-0.0173505238837951	0.989459090770475	not regulated	NA	NA	NA	N	Wasp	1	0	0	0	0	0	0	0	0	11322	1	single
Nasvi2EG001328	NA	NV10635	211	Medium	1.00034960726372	-0.00982247691718404	NA	filtered	NA	NA	NA	Y	Hymenoptera	1	1	0	0	0	0	0	0	0	2746	1	single
Nasvi2EG001329	100679885	NV22347	164	Strong	168.402518707578	-0.223510044166465	0.906701184147697	not regulated	NA	NA	NA	N	Wasp	1	0	0	0	0	0	0	0	0	5518	1	single
Nasvi2EG001330	100113593	NV10636	197	Strong	450.765557715388	-0.169881873319995	0.927856106419713	not regulated	NA	NA	NA	N	Metazoa	1	12	1	6	1	2	1	1	4	12777	2	multi
Nasvi2EG001331	100118439	NV10637	429	Strong	354.192153150523	-0.190631522496148	0.919970061105684	not regulated	NA	NA	NA	Y	Metazoa	1	12	1	6	1	2	1	1	5	17415	1	single
Nasvi2EG001332	100118479	NV10638	129	Strong	0.486952315659824	0.198070198585142	NA	filtered	NA	NA	NA	N	Metazoa	1	11	1	6	1	2	1	1	4	3980	1	single
Nasvi2EG001333	100118517	NV10639	964	Strong	4962.72072319949	0.237545455356686	0.901194439269401	not regulated	NA	NA	NA	N	Metazoa	1	7	1	4	1	2	1	0	1	8626	1	single
Nasvi2EG001334	100118553	NV10640	417	Strong	52.5844668212056	-0.149781503646188	0.942693345345296	not regulated	signaling	blastp	Myd88	N	Metazoa	1	12	1	6	1	2	1	1	3	3393	1	single
Nasvi2EG001335	NA	NV22329	189	Medium	8.00279685810977	-0.0360644347233691	0.98138513086602	not regulated	NA	NA	NA	Y	Wasp	1	0	0	0	0	0	0	0	0	13712	1	single
Nasvi2EG001336	100113623	NV10641	131	Strong	1454.45999848817	-0.112994369422038	0.95155740754035	not regulated	NA	NA	NA	N	Metazoa	1	12	1	6	1	2	1	0	4	13105	1	single
Nasvi2EG001338	NA	na	81	Weak	0	NA	NA	not expressed	NA	NA	NA	N	Wasp	1	0	0	0	0	0	0	0	0	7378	1	single
Nasvi2EG001339	100113663	NV10642	353	Strong	17789.8426264362	0.221524699642037	0.905449450240966	not regulated	NA	NA	NA	N	Metazoa	1	12	1	6	1	2	1	1	5	13812	1	single
Nasvi2EG001341	100113698	NV10644	392	Strong	754.111317291237	0.12418360852188	0.950409641616417	not regulated	NA	NA	NA	N	Metazoa	1	12	1	6	1	2	1	1	5	10309	1	single
Nasvi2EG001342	100118662	NV10643	488	Strong	920.583352754898	0.235542304399655	0.901757603936912	not regulated	NA	NA	NA	N	Metazoa	1	12	1	6	1	2	1	1	5	15996	1	single
Nasvi2EG001344	100118739	NV10645	648	Strong	272.465322838949	-0.169455812652526	0.927856106419713	not regulated	NA	NA	NA	Y	Metazoa	1	12	1	6	1	2	1	1	5	9826	1	single
Nasvi2EG001345	100118774	NV10646	768	Strong	3565.03352858463	0.432551745722208	0.81523659316038	not regulated	NA	NA	NA	N	Metazoa	1	12	1	6	1	2	1	1	3	909	1	single
Nasvi2EG001347	100118812	NV10647	499	Strong	56.0989129346006	-0.162721796223953	0.934879598937287	not regulated	NA	NA	NA	Y	Metazoa	1	12	1	6	1	1	1	0	3	1074	1	single
Nasvi2EG001348	100118850	NV10648	742	Strong	29.4442009744196	0.110702270094224	0.95645949516687	not regulated	NA	NA	NA	N	Metazoa	1	12	1	6	1	2	1	1	4	2761	1	single
Nasvi2EG001349	100678872	NV22348	179	Strong	8.97670148942942	0.120918720337438	0.955097089350169	not regulated	NA	NA	NA	N	Insect	1	12	1	6	0	0	0	0	0	10011	1	single
Nasvi2EG001350	NA	NV22348	320	Weak	151.900853718477	0.865307391113769	0.498689595720597	not regulated	NA	NA	NA	N	Wasp	1	0	0	0	0	0	0	0	0	12216	1	single
Nasvi2EG001351	NA	na	81	Medium-utrpoor	74.3805983734548	0.0985639479181674	0.95645949516687	not regulated	NA	NA	NA	N	Wasp	1	0	0	0	0	0	0	0	0	14670	1	single
Nasvi2EG001352	100113722	NV10649	853	Strong	6888.51408741748	0.399812105307557	0.832782210145321	not regulated	NA	NA	NA	N	Metazoa	1	12	1	6	1	2	1	1	4	12622	1	single
Nasvi2EG001354	NA	na	115	Medium-utrpoor	222.849076593535	-0.733287233232064	0.62132322562521	not regulated	NA	NA	NA	N	Wasp	1	0	0	0	0	0	0	0	0	9377	1	single
Nasvi2EG001355	NA	NV10650	262	Strong	435.601643750768	-0.143433301023351	0.940929267599679	not regulated	NA	NA	NA	N	Hymenoptera	1	12	0	0	0	0	0	0	0	2902	1	single
Nasvi2EG001357	NA	NV10651	174	Strong	690.793837819627	0.298275667140553	0.883143764321892	not regulated	NA	NA	NA	Y	Metazoa	1	12	1	6	1	2	1	1	3	8654	1	single
Nasvi2EG001359	100119094	NV10652	1156	Strong	267.998857591568	0.125064253344321	0.950872789493401	not regulated	protease	hmm	CLIP domain HMM	Y	Metazoa	1	12	1	6	1	2	1	1	3	6714	1	single
Nasvi2EG001360	100119132	NV10653	222	Strong	1806.2584253679	0.120739203577498	0.95155740754035	not regulated	NA	NA	NA	Y	Arthropod	1	12	1	6	1	0	0	1	0	17013	1	single
Nasvi2EG001361	100113756	NV10654	253	Strong	207.204593583311	-0.10937413109049	0.954635173586335	not regulated	NA	NA	NA	N	Metazoa	1	8	1	5	1	2	1	1	4	3860	1	single
Nasvi2EG001362	100119167	NV10655	522	Strong	98.7327736350571	-0.216413993882324	0.911288906318683	not regulated	NA	NA	NA	N	Metazoa	1	12	1	5	1	2	0	1	5	14546	2	multi
Nasvi2EG001363	100119205	NV10656	784	Strong	217.54731486461	0.141855220242376	0.942693345345296	not regulated	NA	NA	NA	N	Metazoa	1	12	1	6	1	2	1	1	5	14183	1	single
Nasvi2EG001364	100119242	NV10657	532	Strong	296.356990760836	-0.26813097992849	0.89561134749601	not regulated	NA	NA	NA	N	Metazoa	1	12	1	6	1	2	1	1	4	13946	2	multi
Nasvi2EG001365	100113787	NV10658	342	Strong	161.040784542182	0.203694279913025	0.914719994030611	not regulated	NA	NA	NA	N	Metazoa	1	12	1	6	1	2	1	1	4	15050	1	single
Nasvi2EG001366	NA	NV10659	278	Strong	92.0166616409848	0.393240319061798	0.842260427138556	not regulated	protease	hmm	CLIP domain HMM	N	Metazoa	1	12	1	6	1	2	1	1	3	1729	2	multi
Nasvi2EG001369	NA	NV10659	95	Strong	6.51549493518623	-0.129574706874592	0.95155740754035	not regulated	NA	NA	NA	N	Wasp	1	0	0	0	0	0	0	0	0	7671	1	single
Nasvi2EG001370	NA	na	83	Medium-utrpoor	5.46225537603436	0.288163571272472	NA	filtered	NA	NA	NA	Y	Wasp	1	0	0	0	0	0	0	0	0	2638	1	single
Nasvi2EG001372	NA	NV22326	207	Strong	2.05358916641559	-0.669173608891777	NA	filtered	NA	NA	NA	N	Insect	1	11	1	4	1	2	1	0	0	10418	1	single
Nasvi2EG001373	NA	NV22326	356	Medium	1.02679458320779	-0.385893001666893	NA	filtered	NA	NA	NA	N	Metazoa	1	12	1	6	1	2	1	1	1	542	1	single
Nasvi2EG001374	100119378	NV10660	515	Strong	800.827735140025	0.355355842725632	0.85175162394334	not regulated	NA	NA	NA	N	Metazoa	1	12	1	6	1	2	1	1	5	1191	1	single
Nasvi2EG001376	100679596	NV22350	612	Strong	33.630714235083	-0.310881560079274	0.885842266016615	not regulated	non-canonical recognition	hmm	CTL domain HMM	Y	Metazoa	1	2	0	0	1	0	0	0	2	12802	2	multi
Nasvi2EG001377	100119452	NV10661	334	Strong	2615.71907731008	0.687474345404096	0.643073055148638	not regulated	NA	NA	NA	N	Metazoa	1	12	1	5	0	2	1	1	4	6114	1	single
Nasvi2EG001378	100119485	NV10662	295	Strong	2848.10384747076	0.262334575220384	0.89561134749601	not regulated	NA	NA	NA	N	Metazoa	1	2	0	1	0	2	0	1	1	3588	1	single
Nasvi2EG001379	100679667	NV22351	427	Medium	10.8980657761246	0.52494828980145	0.807285855947704	not regulated	NA	NA	NA	Y	Metazoa	1	12	1	6	1	2	1	1	4	13524	1	single
Nasvi2EG001380	NA	NV22351	262	Strong	7.48939956650587	0.0535595891653316	0.98138513086602	not regulated	NA	NA	NA	Y	Insect	1	11	1	2	0	2	0	0	0	16116	1	single
Nasvi2EG001381	NA	na	66	Weak-utrpoor	5.40936542414621	0.734737066584539	NA	filtered	NA	NA	NA	N	Wasp	1	0	0	0	0	0	0	0	0	2811	1	single
Nasvi2EG001382	NA	NV10663	2327	Strong	4284.41164971263	0.197431623810648	0.914719994030611	not regulated	NA	NA	NA	N	Metazoa	1	12	1	0	1	1	1	1	3	7835	1	single
Nasvi2EG001383	100119584	NV10664	411	Strong	237.109301897446	-0.0664724653584649	0.97345576806133	not regulated	NA	NA	NA	N	Metazoa	1	11	1	6	1	2	1	1	4	8799	1	single
Nasvi2EG001384	NA	na	68	Medium-utrpoor	26.654711960181	-0.439595431026856	0.838623481745038	not regulated	NA	NA	NA	N	Wasp	1	0	0	0	0	0	0	0	0	3501	1	single
Nasvi2EG001386	100119626	NV10665	149	Strong	46.3863115973482	-0.675670585917197	0.692997396606828	not regulated	NA	NA	NA	N	Metazoa	1	12	1	5	0	1	1	1	4	11061	1	single
Nasvi2EG001388	100679783	NV10665	627	Strong	166.43464773905	0.499890206215833	0.781628457429742	not regulated	NA	NA	NA	N	Metazoa	1	12	1	0	0	1	1	1	3	6303	1	single
Nasvi2EG001390	100119666	NV10666	172	Strong	55.321065883556	0.222197312100552	0.911288906318683	not regulated	NA	NA	NA	N	Metazoa	1	12	1	6	1	1	1	1	4	6607	1	single
Nasvi2EG001392	100119702	NV10667	893	Strong	3534.19047957234	0.383923073022003	0.840299573645866	not regulated	NA	NA	NA	N	Metazoa	1	12	1	6	1	2	1	1	4	9249	1	single
Nasvi2EG001394	100119786	NV10669	330	Strong	432.225805787149	0.11940312698293	0.95155740754035	not regulated	NA	NA	NA	Y	Metazoa	1	12	1	6	1	2	1	1	5	15563	1	single
Nasvi2EG001395	100119758	NV10668	256	Strong	40.998831670535	0.934809335301168	0.49056184946694	not regulated	NA	NA	NA	N	Metazoa	1	12	1	6	1	2	1	1	5	13376	1	single
Nasvi2EG001396	100679597	NV22325	267	Strong	85.3579990774117	0.103989282669467	0.95645949516687	not regulated	NA	NA	NA	N	Metazoa	1	12	1	6	1	2	1	1	4	16367	1	single
Nasvi2EG001397	100679629	NV22352	623	Strong	2328.36979249323	0.227374023038972	0.905312802003319	not regulated	NA	NA	NA	Y	Arthropod	1	12	1	1	1	2	0	1	0	10885	1	single
Nasvi2EG001398	100679851	NV22324	107	Weak	5.54159030386658	-0.349354944488038	NA	filtered	NA	NA	NA	N	Wasp	1	0	0	0	0	0	0	0	0	6633	1	single
Nasvi2EG001399	100119957	NV10670	602	Strong	4207.7203075791	0.115517335928869	0.95155740754035	not regulated	NA	NA	NA	N	Hymenoptera	1	12	0	0	0	0	0	0	0	2067	1	single
Nasvi2EG001401	100119985	NV10671	482	Medium	1.51374689886762	-0.185177506088937	NA	filtered	NA	NA	NA	N	Metazoa	1	12	1	6	1	2	1	1	4	4619	1	single
Nasvi2EG001402	100120020	NV10672	928	Medium	31.418455213003	0.162485554715962	0.937143040482052	not regulated	NA	NA	NA	Y	Metazoa	1	12	1	6	1	2	1	1	4	8431	1	single
Nasvi2EG001403	100679784	NV22353	147	Strong	17.0323882994273	-0.14600499896563	0.948650647650688	not regulated	NA	NA	NA	N	Wasp	1	0	0	0	0	0	0	0	0	4766	1	single
Nasvi2EG001406	100120086	NV50024	417	Strong	203.738477943193	0.278254717646255	0.891167707701118	not regulated	NA	NA	NA	Y	Metazoa	1	12	1	6	1	2	1	1	4	15402	1	single
Nasvi2EG001407	100120123	NV10673	786	Strong	3324.30308877429	-0.112357816066092	0.95155740754035	not regulated	NA	NA	NA	N	Metazoa	1	12	1	6	1	2	1	1	5	12494	1	single
Nasvi2EG001408	100113818	NV10674	515	Strong	509.257285025066	-0.0708819160633355	0.96968500239799	not regulated	NA	NA	NA	N	Metazoa	1	12	1	6	1	2	1	1	5	7746	1	single
Nasvi2EG001409	100120151	NV10675	307	Strong	23.9819455983852	0.0279429712003928	0.984235527803693	not regulated	protease	hmm	CLIP domain HMM	Y	Metazoa	1	12	1	6	1	2	1	1	3	379	1	single
Nasvi2EG001410	100120180	NV50025	1283	Strong	480.312802906418	0.440142204217869	0.811429632965729	not regulated	NA	NA	NA	Y	Metazoa	1	12	1	6	1	2	1	1	4	436	1	single
Nasvi2EG001411	NA	na	87	Strong	0.486952315659824	0.198070198585142	NA	filtered	NA	NA	NA	N	Arthropod	1	12	1	6	1	2	1	1	0	10506	1	single
Nasvi2EG001415	NA	NV10676	1036	Strong	1163.81785821842	0.308127085402911	0.878403995676185	not regulated	NA	NA	NA	N	Wasp	1	0	0	0	0	0	0	0	0	2305	1	single
Nasvi2EG001416	100120262	NV10677	626	Strong	271.535189202296	0.419529181346288	0.822491516162087	not regulated	canonical recognition	blastp	Sr-CII	Y	Metazoa	1	12	1	6	1	1	1	1	3	4189	1	single
Nasvi2EG001417	100120290	NV10678	624	Strong	1450.71575465278	1.03275093501379	0.259790769873508	not regulated	protease	hmm	SRPN HMM	Y	Metazoa	1	12	1	6	1	2	1	1	4	7500	1	single
Nasvi2EG001418	100120353	NV10679	391	Strong	1273.37118649322	1.62433733709961	0.00461171915555981	induced	NA	NA	NA	N	Metazoa	1	0	1	0	1	1	1	0	3	7374	1	single
Nasvi2EG001419	100120378	NV10680	3385	Strong	13717.0947403885	0.519217731777729	0.761469917832917	not regulated	NA	NA	NA	Y	Metazoa	1	12	1	6	1	2	1	1	4	2241	1	single
Nasvi2EG001421	100120406	NV10681	453	Strong	318.714850077966	0.0449296568031994	0.98138513086602	not regulated	NA	NA	NA	N	Metazoa	1	12	1	6	1	2	1	1	4	2960	1	single
Nasvi2EG001422	NA	NV50026	1610	Strong	1205.68299082506	0.165930574450066	0.928241303621382	not regulated	NA	NA	NA	N	Metazoa	1	11	1	2	1	2	1	1	4	8929	1	single
Nasvi2EG001423	100120456	NV10682	231	Strong	2239.42895512326	0.254264611222022	0.899231988294991	not regulated	NA	NA	NA	N	Metazoa	1	12	1	6	1	2	1	1	5	14157	1	single
Nasvi2EG001426	100120483	NV10683	1127	Strong	4860.94677733086	0.300334291949167	0.880592508836206	not regulated	NA	NA	NA	N	Metazoa	1	12	1	6	1	2	1	1	5	1616	1	single
Nasvi2EG001427	100120508	NV10684	436	Strong	367.996430593329	-0.0280722061806175	0.982007933907866	not regulated	NA	NA	NA	N	Metazoa	1	12	1	6	1	2	1	1	5	12903	2	multi
Nasvi2EG001428	100120534	NV10685	528	Strong	135.016192526047	0.572008337165406	0.735561305050314	not regulated	NA	NA	NA	N	Metazoa	1	12	1	6	1	2	1	1	5	11149	1	single
Nasvi2EG001429	100120557	NV10686	884	Strong	278.834914458582	0.78832244583432	0.563066446647634	not regulated	NA	NA	NA	Y	Metazoa	1	12	1	6	1	2	1	1	4	12538	1	single
Nasvi2EG001430	100120584	NV10687	829	Strong	1.00034960726372	-0.00982247691718404	NA	filtered	NA	NA	NA	N	Metazoa	1	10	1	2	1	1	1	0	2	13179	1	single
Nasvi2EG001431	100680446	NV22322	297	Strong	370.966474960565	0.201790756381868	0.914719994030611	not regulated	NA	NA	NA	N	Hymenoptera	1	10	0	0	0	0	0	0	0	14185	1	single
Nasvi2EG001432	NA	na	3072	Weak	22.9551510151774	0.110380733810505	0.95645949516687	not regulated	NA	NA	NA	Y	Insect	1	6	0	1	0	0	0	0	0	1440	1	single
Nasvi2EG001433	100680477	NV22321	317	Strong	4804.38462136938	0.112103934857357	0.95155740754035	not regulated	NA	NA	NA	N	Hymenoptera	1	5	0	0	0	0	0	0	0	9518	1	single
Nasvi2EG001434	100120719	NV50027	470	Strong	1951.15683183553	0.178435823871441	0.925143997495467	not regulated	NA	NA	NA	N	Metazoa	1	12	1	6	1	2	1	1	5	8841	1	single
Nasvi2EG001435	100120739	NV10688	1394	Strong	886.540461653376	0.345395613632836	0.857263249461945	not regulated	NA	NA	NA	N	Metazoa	1	12	1	6	1	2	1	1	5	8743	3	multi
Nasvi2EG001436	100120763	NV10689	1321	Strong	337.716933137366	0.286106694832827	0.884305219278112	not regulated	NA	NA	NA	Y	Metazoa	1	12	1	6	1	2	1	1	5	8743	3	multi
Nasvi2EG001437	100120811	NV10690	1410	Strong	1965.74078012082	0.30221915837666	0.880197278651766	not regulated	NA	NA	NA	N	Metazoa	1	12	1	6	1	2	1	1	5	8743	3	multi
Nasvi2EG001438	100120829	NV10691	251	Strong	714.738395693401	0.234836397614167	0.90241005585354	not regulated	NA	NA	NA	N	Metazoa	1	12	1	6	1	2	1	1	4	6094	1	single
Nasvi2EG001439	100120855	NV10692	253	Strong	597.505993541882	0.109162725823991	0.954223831164894	not regulated	NA	NA	NA	N	Metazoa	1	12	1	6	1	2	1	1	5	570	1	single
Nasvi2EG001440	NA	na	75	Medium-utrpoor	24.2199503818819	-0.674201413338973	0.715080855691453	not regulated	NA	NA	NA	N	Wasp	1	0	0	0	0	0	0	0	0	12135	1	single
Nasvi2EG001441	100120879	NV10693	329	Strong	1317.82336726376	0.204071976239742	0.912694031295561	not regulated	NA	NA	NA	N	Metazoa	1	12	1	6	1	2	1	1	5	16620	1	single
Nasvi2EG001443	NA	na	81	Medium-utrpoor	208.288837597018	-0.545035640642224	0.754116821440707	not regulated	NA	NA	NA	N	Wasp	1	0	0	0	0	0	0	0	0	4977	1	single
Nasvi2EG001444	100120906	NV10694	276	Strong	16095.2959865176	0.508130427522093	0.763126032434372	not regulated	NA	NA	NA	N	Insect	1	12	1	6	0	2	1	0	0	11044	1	single
Nasvi2EG001446	NA	NV10696	444	Strong	15.5979763283919	-0.425792418831701	0.846407494451221	not regulated	NA	NA	NA	N	Metazoa	1	11	0	2	0	0	0	0	1	11096	13	multi
Nasvi2EG001448	100677991	NV22320	164	Strong	7.56873449433809	-0.483664160869781	0.822491516162087	not regulated	NA	NA	NA	N	Hymenoptera	1	10	0	0	0	0	0	0	0	729	1	single
Nasvi2EG001449	NA	NV22320	55	Medium	6.5419399111303	-0.323702845837061	0.886444815919805	not regulated	NA	NA	NA	Y	Wasp	1	0	0	0	0	0	0	0	0	864	1	single
Nasvi2EG001450	NA	na	97	Weak-utrpoor	1.00034960726372	-0.00982247691718404	NA	filtered	NA	NA	NA	Y	Wasp	1	0	0	0	0	0	0	0	0	11569	1	single
Nasvi2EG001451	100120954	NV10695	392	Strong	59.2586316120562	-0.367299333264376	0.860032262304722	not regulated	NA	NA	NA	N	Metazoa	1	12	1	2	1	2	1	1	3	1350	1	single
Nasvi2EG001452	NA	na	94	Medium	0	NA	NA	not expressed	NA	NA	NA	N	Wasp	1	0	0	0	0	0	0	0	0	16821	1	single
Nasvi2EG001453	100121026	NV10697	471	Strong	1540.14536812986	0.234691751098011	0.901757603936912	not regulated	NA	NA	NA	N	Metazoa	1	12	1	6	1	2	1	1	4	3497	1	single
Nasvi2EG001459	100121100	NV10699	613	Strong	3748.39843230222	0.552782149049746	0.732985796015056	not regulated	NA	NA	NA	N	Metazoa	1	12	1	6	1	2	1	1	5	2444	1	single
Nasvi2EG001461	100121128	NV10700	246	Strong	490.887145701158	0.244261251509973	0.901194439269401	not regulated	NA	NA	NA	N	Metazoa	1	12	1	6	1	2	1	1	3	2080	1	single
Nasvi2EG001462	100121151	NV10701	189	Strong	563.571618031303	-0.261591713820826	0.896591313654883	not regulated	NA	NA	NA	N	Metazoa	1	12	1	5	0	2	1	0	5	17388	1	single
Nasvi2EG001463	100121173	NV10702	544	Strong	579.473255635191	0.118142733931098	0.95155740754035	not regulated	NA	NA	NA	N	Metazoa	1	12	1	2	1	2	0	1	3	16028	1	single
Nasvi2EG001464	100121193	NV10703	895	Medium	9.43720882914517	0.347394363094269	0.883311003195283	not regulated	NA	NA	NA	Y	Metazoa	1	12	1	6	1	2	1	1	4	1682	1	single
Nasvi2EG001465	100121217	NV10704	640	Strong	9.54298873292146	-0.26832670888159	0.905312802003319	not regulated	protease	hmm	SRPN HMM	N	Metazoa	1	8	0	1	0	0	0	1	1	17028	1	single
Nasvi2EG001466	100121240	NV10705	648	Strong	570.470109169817	0.120912779079121	0.95155740754035	not regulated	protease	hmm	CLIP domain HMM	Y	Metazoa	1	12	1	6	1	2	1	1	3	11057	1	single
Nasvi2EG001468	NA	NV10706	352	Strong	8.54263912565774	-0.284008387459418	0.901194439269401	not regulated	NA	NA	NA	N	Metazoa	1	12	1	6	1	2	1	1	4	9867	82	multi
Nasvi2EG001469	NA	na	113	Medium	1.00034960726372	-0.00982247691718404	NA	filtered	NA	NA	NA	Y	Wasp	1	0	0	0	0	0	0	0	0	8216	1	single
Nasvi2EG001470	NA	NV22355	87	Medium-utrpoor	1373.03044618204	-0.0310077679212589	0.98138513086602	not regulated	NA	NA	NA	N	Wasp	1	0	0	0	0	0	0	0	0	9756	2	multi
Nasvi2EG001471	NA	NV22354	129	Strong	2438.7228533164	0.325111456649714	0.865326898930198	not regulated	NA	NA	NA	N	Wasp	1	0	0	0	0	0	0	0	0	9756	2	multi
Nasvi2EG001472	NA	na	82	Strong	38.5002373916812	-0.0263673183778761	0.984498808379799	not regulated	NA	NA	NA	N	Wasp	1	0	0	0	0	0	0	0	0	5086	1	single
Nasvi2EG001473	NA	na	125	Strong	436.767046483752	0.110037106435116	0.953795812007786	not regulated	NA	NA	NA	N	Wasp	1	0	0	0	0	0	0	0	0	6616	1	single
Nasvi2EG001474	NA	NV22357	183	Strong	123.360341404767	-0.264396202754007	0.899167600856749	not regulated	NA	NA	NA	N	Metazoa	1	0	0	0	0	0	0	0	1	800	1	single
Nasvi2EG001475	NA	NV22356	637	Weak	0	NA	NA	not expressed	NA	NA	NA	Y	Insect	1	12	1	0	0	0	0	0	0	8606	56	multi
Nasvi2EG001476	NA	NV30897	188	Strong	0	NA	NA	not expressed	NA	NA	NA	N	Hymenoptera	1	10	0	0	0	0	0	0	0	12875	2	multi
Nasvi2EG001478	100113845	NV10707	242	Strong	1657.97962145804	0.173540156806083	0.926600390946332	not regulated	NA	NA	NA	N	Metazoa	1	7	0	3	0	0	0	0	2	12452	1	single
Nasvi2EG001479	100678317	na	101	Strong-utrpoor	13.412162282256	0.381334099845644	0.865326898930198	not regulated	NA	NA	NA	N	Metazoa	1	4	0	5	0	0	0	0	1	8484	1	single
Nasvi2EG001480	NA	na	123	Medium	104.307192184923	0.93597064913751	0.427800878056607	not regulated	NA	NA	NA	N	Wasp	1	0	0	0	0	0	0	0	0	13346	1	single
Nasvi2EG001482	100678346	NV22358	853	Strong	2746.21591463686	0.254360711355496	0.899167600856749	not regulated	NA	NA	NA	N	Insect	1	10	0	0	1	0	0	0	0	13334	1	single
Nasvi2EG001483	NA	na	134	Weak	2.46120655424319	0.430182848638339	NA	filtered	NA	NA	NA	N	Wasp	1	0	0	0	0	0	0	0	0	16177	1	single
Nasvi2EG001484	NA	na	150	Medium-utrpoor	1.46085694697947	0.508328969732825	NA	filtered	NA	NA	NA	Y	Wasp	1	0	0	0	0	0	0	0	0	2967	1	single
Nasvi2EG001485	100678455	NV22319	185	Strong	246.28206096715	0.0439252175117986	0.98138513086602	not regulated	NA	NA	NA	N	Wasp	1	0	0	0	0	0	0	0	0	13861	1	single
Nasvi2EG001486	100121523	NV50028	568	Strong	457.771652549123	0.764394251224698	0.580335290827	not regulated	NA	NA	NA	N	Metazoa	1	12	1	1	1	2	1	1	1	13744	1	single
Nasvi2EG001487	100121544	NV10708	487	Strong	781.281250334466	0.370185821142491	0.845255755940995	not regulated	NA	NA	NA	N	Metazoa	1	12	1	2	1	1	1	1	3	14805	2	multi
Nasvi2EG001488	NA	NV10709	451	Strong	186.21275405805	-0.343249479084989	0.863069316041539	not regulated	NA	NA	NA	N	Metazoa	1	12	1	2	1	1	1	1	4	14805	2	multi
Nasvi2EG001489	100121578	NV10710	75	Strong	94.2708678662865	-0.257392345837072	0.899898194385952	not regulated	NA	NA	NA	N	Metazoa	1	10	1	0	0	2	0	1	3	2856	1	single
Nasvi2EG001490	100113883	NV10711	326	Strong	1360.29035104705	-0.0469634655509207	0.98138513086602	not regulated	NA	NA	NA	N	Metazoa	1	12	1	6	1	2	1	1	5	13405	1	single
Nasvi2EG001491	100678600	NV22359	799	Strong	2098.83925594306	0.523756681181896	0.75904719399453	not regulated	NA	NA	NA	N	Metazoa	1	10	0	0	0	0	1	1	1	12811	1	single
Nasvi2EG001494	100678633	NV22360	346	Strong	366.107894552633	0.286703623159072	0.884305219278112	not regulated	NA	NA	NA	N	Insect	1	12	1	2	0	2	1	0	0	10327	1	single
Nasvi2EG001495	NA	na	110	Weak	1.46085694697947	0.508328969732825	NA	filtered	NA	NA	NA	N	Wasp	1	0	0	0	0	0	0	0	0	568	1	single
Nasvi2EG001498	NA	na	68	Medium-utrpoor	16.7569957913201	-1.08740735721273	0.379026851225	not regulated	NA	NA	NA	N	Wasp	1	0	0	0	0	0	0	0	0	6326	1	single
Nasvi2EG001499	100121634	NV10712	678	Strong	104.798703979194	0.125671095313129	0.95155740754035	not regulated	NA	NA	NA	N	Metazoa	1	12	1	5	0	2	1	1	3	200	1	single
Nasvi2EG001500	100678743	NV22318	391	Strong	242.258777040763	-0.287155687751633	0.884305219278112	not regulated	NA	NA	NA	N	Metazoa	1	11	1	0	1	1	1	1	3	4198	1	single
Nasvi2EG001502	100121683	NV10713	456	Strong	5402.25172561726	0.364849090885511	0.846407494451221	not regulated	NA	NA	NA	N	Metazoa	1	12	1	6	1	2	1	1	5	13306	1	single
Nasvi2EG001506	100121700	NV10714	868	Strong	704.899040850762	-0.622419343443387	0.692702640743955	not regulated	NA	NA	NA	N	Metazoa	1	12	0	3	1	2	0	1	3	16884	1	single
Nasvi2EG001507	100121719	NV10715	448	Strong	444.295657566313	0.681604535630629	0.646774172166637	not regulated	NA	NA	NA	N	Metazoa	1	12	0	6	0	2	1	0	2	3768	1	single
Nasvi2EG001509	100113917	NV10716	244	Strong	1817.57961075913	0.105017163607148	0.954766915982219	not regulated	NA	NA	NA	N	Metazoa	1	12	1	1	0	2	1	1	3	14859	1	single
Nasvi2EG001512	NA	na	121	Medium-utrpoor	6.51549493518623	-0.129574706874592	0.95155740754035	not regulated	NA	NA	NA	N	Wasp	1	0	0	0	0	0	0	0	0	1594	1	single
Nasvi2EG001514	NA	na	103	Medium-utrpoor	0.486952315659824	0.198070198585142	NA	filtered	NA	NA	NA	N	Wasp	1	0	0	0	0	0	0	0	0	15052	1	single
Nasvi2EG001515	NA	na	113	Medium-utrpoor	1.51374689886762	-0.185177506088937	NA	filtered	NA	NA	NA	N	Wasp	1	0	0	0	0	0	0	0	0	8069	1	single
Nasvi2EG001519	100121756	NV10717	545	Strong	806.124937390339	0.216703533453598	0.907123607318597	not regulated	NA	NA	NA	N	Metazoa	1	7	1	6	1	2	1	1	5	3280	1	single
Nasvi2EG001520	NA	NV30898	691	Strong	236.760957731562	0.404708823146581	0.835331463102417	not regulated	NA	NA	NA	N	Hymenoptera	1	9	0	0	0	0	0	0	0	9921	1	single
Nasvi2EG001521	NA	na	88	Medium-utrpoor	59.5604690961075	-0.105508010296045	0.95645949516687	not regulated	NA	NA	NA	N	Wasp	1	0	0	0	0	0	0	0	0	2427	2	multi
Nasvi2EG001522	NA	NV22317	614	Strong	82.542065087229	-0.0678487657111682	0.97452188542037	not regulated	NA	NA	NA	N	Metazoa	1	12	1	6	1	2	1	1	4	9569	147	multi
Nasvi2EG001523	100121828	NV10718	749	Strong	1528.54240696047	0.159833103602783	0.930673361421154	not regulated	NA	NA	NA	N	Metazoa	1	12	1	6	1	2	1	1	3	784	1	single
Nasvi2EG001524	NA	na	164	Medium-utrpoor	28.3645164393237	0.317063463385225	0.884305219278112	not regulated	NA	NA	NA	N	Wasp	1	0	0	0	0	0	0	0	0	16770	1	single
Nasvi2EG001525	100121846	NV10719	751	Strong	2287.38555115425	0.41797648477574	0.822491516162087	not regulated	NA	NA	NA	N	Metazoa	1	12	1	6	1	2	1	1	1	14246	1	single
Nasvi2EG001527	100113948	NV10720	70	Strong	86.3756747033974	2.79972151652599	4.64010953426892e-08	induced	NA	NA	NA	Y	Wasp	1	0	0	0	0	0	0	0	0	13573	1	single
Nasvi2EG001528	100121863	NV10721	198	Strong	205.807569336886	0.0478495092452939	0.98138513086602	not regulated	NA	NA	NA	N	Metazoa	1	12	1	6	1	2	1	1	4	16160	1	single
Nasvi2EG001529	NA	NV22362	2000	Medium	1.46085694697947	0.508328969732825	NA	filtered	NA	NA	NA	Y	Metazoa	1	12	1	6	1	2	1	1	4	11556	2	multi
Nasvi2EG001530	NA	NV22361	493	Strong	0	NA	NA	not expressed	NA	NA	NA	Y	Metazoa	1	12	1	6	1	2	1	1	4	6522	12	multi
Nasvi2EG001531	NA	NV22361	1158	Medium	0	NA	NA	not expressed	NA	NA	NA	N	Metazoa	1	12	1	6	1	2	1	1	4	11557	1	single
Nasvi2EG001532	NA	NV22361	490	Medium	1.00034960726372	-0.00982247691718404	NA	filtered	NA	NA	NA	Y	Metazoa	1	12	0	1	0	0	1	0	1	6522	12	multi
Nasvi2EG001533	100680476	NV22316	168	Strong	0	NA	NA	not expressed	NA	NA	NA	Y	Metazoa	1	0	0	0	0	0	0	0	1	10805	9	multi
Nasvi2EG001534	NA	NV22362	357	Medium	0	NA	NA	not expressed	NA	NA	NA	N	Hymenoptera	1	4	0	0	0	0	0	0	0	6522	12	multi
Nasvi2EG001535	100121942	NV10722	789	Strong	3231.6745451037	0.518514225599487	0.761652131734998	not regulated	NA	NA	NA	N	Metazoa	1	12	1	3	1	2	1	1	4	3403	1	single
Nasvi2EG001538	100121960	NV10723	175	Strong	158.637027418438	-0.357313611212932	0.853900142893028	not regulated	NA	NA	NA	N	Metazoa	1	12	1	6	1	2	1	1	4	15607	1	single
Nasvi2EG001539	100121980	NV10724	987	Medium	22.5739786032939	-0.249750776796375	0.905449450240966	not regulated	NA	NA	NA	N	Metazoa	1	12	1	6	1	2	1	1	5	4142	2	multi
Nasvi2EG001540	NA	NV30899	177	Medium	0.513397291603897	-0.210132546145937	NA	filtered	NA	NA	NA	N	Metazoa	1	9	1	6	1	1	0	0	3	12505	1	single
Nasvi2EG001541	100122010	NV10725	1271	Strong	208.299780345684	-0.345213579570775	0.861009081385554	not regulated	NA	NA	NA	N	Metazoa	1	12	1	6	1	2	1	1	5	4142	2	multi
Nasvi2EG001542	100122023	NV10726	736	Strong	810.323305295392	-0.373757930954173	0.84386474501599	not regulated	NA	NA	NA	N	Metazoa	1	11	1	6	1	2	1	1	2	1303	1	single
Nasvi2EG001543	100679466	NV22315	367	Strong	5.48870035197843	0.0749780213088737	NA	filtered	NA	NA	NA	N	Metazoa	1	12	1	6	1	2	1	0	4	12636	2	multi
Nasvi2EG001544	100679358	NV22315	609	Strong	1964.05924440907	-0.223760480901848	0.905449450240966	not regulated	NA	NA	NA	N	Metazoa	1	11	1	3	0	2	1	0	1	4779	1	single
Nasvi2EG001545	100679495	NV22363	382	Strong	120.438627510808	-0.323103917231416	0.874596513249932	not regulated	NA	NA	NA	N	Metazoa	1	11	1	6	1	2	1	1	4	10216	1	single
Nasvi2EG001546	100122070	NV10727	957	Strong	847.907999381975	0.376035517086011	0.841460103354234	not regulated	NA	NA	NA	N	Metazoa	1	12	1	6	1	2	1	1	4	11831	1	single
Nasvi2EG001547	100122086	NV10728	1159	Strong	1493.26845663396	-0.0162293639044003	0.989459090770475	not regulated	NA	NA	NA	N	Metazoa	1	12	1	6	1	2	1	1	5	14612	1	single
Nasvi2EG001548	100677831	NV22364	1616	Strong	954.85330589125	0.0709116945378222	0.969441141072617	not regulated	NA	NA	NA	N	Insect	1	3	0	2	0	1	0	0	0	2057	1	single
Nasvi2EG001549	100677861	NV22314	806	Strong	351.234875323398	0.269732492401779	0.894664558792711	not regulated	NA	NA	NA	N	Insect	1	11	1	0	0	1	0	0	0	10009	1	single
Nasvi2EG001550	100122133	NV10729	2052	Strong	759.055615897056	0.239646576027402	0.901194439269401	not regulated	NA	NA	NA	N	Metazoa	1	12	1	3	1	2	1	0	3	10175	1	single
Nasvi2EG001552	100122147	NV10730	148	Strong	1092.58330008659	0.547218822142815	0.742849812662614	not regulated	NA	NA	NA	N	Metazoa	1	12	1	0	1	2	1	1	3	907	1	single
Nasvi2EG001553	NA	NV10731	403	Strong	204.584717173403	-0.0624214218907628	0.976200462943659	not regulated	NA	NA	NA	N	Metazoa	1	12	0	6	1	2	1	1	5	12912	1	single
Nasvi2EG001554	100679852	NV30900	203	Strong	18.1385178104673	-0.534319345248276	0.796914641451825	not regulated	NA	NA	NA	N	Insect	1	0	1	5	0	1	0	0	0	620	1	single
Nasvi2EG001555	100122189	NV10732	838	Strong	363.801710271166	-0.944432400093246	0.379011032482841	not regulated	NA	NA	NA	N	Metazoa	1	11	1	6	1	2	1	1	5	903	1	single
Nasvi2EG001556	NA	NV22313	754	Weak	1.51374689886762	-0.185177506088937	NA	filtered	NA	NA	NA	N	Insect	1	12	1	6	0	2	1	0	0	1852	46	multi
Nasvi2EG001557	NA	NV22313	193	Medium	0	NA	NA	not expressed	NA	NA	NA	N	Insect	1	12	1	6	0	1	1	0	0	16528	1	single
Nasvi2EG001563	100122259	NV10733	117	Strong	5.54159030386658	-0.349354944488038	NA	filtered	NA	NA	NA	N	Metazoa	1	12	1	6	1	2	1	1	4	2488	1	single
Nasvi2EG001564	100122274	NV10734	610	Medium	89.4542346615764	-0.435827989504887	0.822491516162087	not regulated	NA	NA	NA	N	Metazoa	1	12	1	6	1	2	0	0	4	11075	2	multi
Nasvi2EG001565	100122289	NV10735	628	Strong	1144.28049237009	0.169260247920483	0.927856106419713	not regulated	NA	NA	NA	Y	Metazoa	1	12	1	6	1	2	1	1	4	2229	2	multi
Nasvi2EG001566	100679920	NV22365	226	Strong	39.3683621192246	0.223122676414518	0.912694031295561	not regulated	NA	NA	NA	N	Insect	1	11	1	2	0	1	0	0	0	11527	1	single
Nasvi2EG001567	NA	NV22366	230	Strong	16.5718809597116	-0.303542204837583	0.89561134749601	not regulated	NA	NA	NA	N	Wasp	1	0	0	0	0	0	0	0	0	11634	1	single
Nasvi2EG001569	100122324	NV10736	681	Strong	1619.4976219808	-0.0290515295640779	0.981471064444407	not regulated	NA	NA	NA	N	Metazoa	1	12	1	6	1	2	1	1	4	8378	1	single
Nasvi2EG001570	100113985	NV10737	82	Strong	70.7120418830064	-0.85378663958505	0.539947199160444	not regulated	NA	NA	NA	Y	Metazoa	1	11	1	5	0	1	1	1	5	4409	1	single
Nasvi2EG001571	100122340	NV10738	204	Strong	2.97460384584709	0.256857682022865	NA	filtered	NA	NA	NA	Y	Insect	1	11	1	6	1	1	1	0	0	17216	1	single
Nasvi2EG001572	NA	na	91	Strong	0	NA	NA	not expressed	NA	NA	NA	N	Wasp	1	0	0	0	0	0	0	0	0	13726	1	single
Nasvi2EG001573	100678016	NV22310	820	Strong	5617.60866695712	-0.277931660801263	0.886444815919805	not regulated	NA	NA	NA	Y	Wasp	1	0	0	0	0	0	0	0	0	3133	1	single
Nasvi2EG001574	100114015	NV10739	184	Strong	618.3564892302	0.466923932617962	0.796914641451825	not regulated	other effector	hmm	lys HMM	Y	NA	NA	NA	NA	NA	NA	NA	NA	NA	NA	12442	1	single
Nasvi2EG001575	100114051	NV10740	95	Strong	0	NA	NA	not expressed	NA	NA	NA	Y	NA	NA	NA	NA	NA	NA	NA	NA	NA	NA	3103	1	single
Nasvi2EG001576	NA	NV22309	205	Weak	0	NA	NA	not expressed	NA	NA	NA	N	NA	NA	NA	NA	NA	NA	NA	NA	NA	NA	14240	1	single
Nasvi2EG001577	NA	na	68	Medium	11.4907979955608	0.0263387472402072	0.985472924109999	not regulated	NA	NA	NA	N	NA	NA	NA	NA	NA	NA	NA	NA	NA	NA	8871	1	single
Nasvi2EG001578	100680228	NV22308	410	Strong	845.704859317117	0.197261262308088	0.915141101392023	not regulated	NA	NA	NA	N	NA	NA	NA	NA	NA	NA	NA	NA	NA	NA	17434	1	single
Nasvi2EG001579	NA	na	191	Strong	2598.43865337421	0.00491747594424969	0.99513043264646	not regulated	NA	NA	NA	N	NA	NA	NA	NA	NA	NA	NA	NA	NA	NA	12684	1	single
Nasvi2EG001580	NA	na	89	Medium-utrpoor	191.771670380639	0.502255190307584	0.778473327998235	not regulated	NA	NA	NA	N	NA	NA	NA	NA	NA	NA	NA	NA	NA	NA	11725	1	single
Nasvi2EG001581	NA	NV10741	137	Medium	1503.99508601431	-0.167890643476566	0.927856106419713	not regulated	AMP	amp pub	Nasonin-9 from Tian et al 2010	N	NA	NA	NA	NA	NA	NA	NA	NA	NA	NA	1741	1	single
Nasvi2EG001582	NA	na	120	Medium	7.94990690622163	0.307560621656333	0.89561134749601	not regulated	NA	NA	NA	N	NA	NA	NA	NA	NA	NA	NA	NA	NA	NA	13456	1	single
Nasvi2EG001583	NA	na	135	Medium	12.4382576509363	0.27680731678594	0.901215433446762	not regulated	NA	NA	NA	N	NA	NA	NA	NA	NA	NA	NA	NA	NA	NA	11739	1	single
Nasvi2EG001584	NA	na	66	Medium-utrpoor	2.05358916641559	-0.669173608891777	NA	filtered	NA	NA	NA	N	NA	NA	NA	NA	NA	NA	NA	NA	NA	NA	11007	1	single
Nasvi2EG001586	NA	na	66	WeakPartial-partof-Nasvi2EG001588t1	3.02749379773524	-0.30087832935456	NA	filtered	NA	NA	NA	N	NA	NA	NA	NA	NA	NA	NA	NA	NA	NA	10105	1	single
Nasvi2EG001587	NA	na	79	Weak-utrpoor	0.486952315659824	0.198070198585142	NA	filtered	NA	NA	NA	N	NA	NA	NA	NA	NA	NA	NA	NA	NA	NA	9003	1	single
Nasvi2EG001588	NA	NV50029	297	Strong	467.93199468598	0.249617041346726	0.899898194385952	not regulated	NA	NA	NA	N	NA	NA	NA	NA	NA	NA	NA	NA	NA	NA	10217	1	single
Nasvi2EG001590	100680299	NV22307	227	Strong	89.9521297259027	0.0144804145418922	0.990342981210741	not regulated	NA	NA	NA	N	NA	NA	NA	NA	NA	NA	NA	NA	NA	NA	5638	1	single
Nasvi2EG001591	NA	na	97	Weak-utrpoor	1.51374689886762	-0.185177506088937	NA	filtered	NA	NA	NA	N	NA	NA	NA	NA	NA	NA	NA	NA	NA	NA	11982	1	single
Nasvi2EG001592	100680340	NV22367	352	Strong	1394.21560760041	0.22794462236992	0.905312802003319	not regulated	NA	NA	NA	N	NA	NA	NA	NA	NA	NA	NA	NA	NA	NA	14410	1	single
Nasvi2EG001593	100114086	NV10742	356	Strong	29.6293158060281	-0.340441697246789	0.880197278651766	not regulated	NA	NA	NA	Y	NA	NA	NA	NA	NA	NA	NA	NA	NA	NA	6174	1	single
Nasvi2EG001594	NA	NV22306	559	Strong	4.92241310848639	0.655051527733342	NA	filtered	NA	NA	NA	N	Metazoa	1	12	1	6	1	2	1	1	4	9569	147	multi
Nasvi2EG001595	100114121	NV10743	272	Strong	1482.41233806106	-0.0523781777038468	0.979817504198047	not regulated	NA	NA	NA	Y	Metazoa	1	12	1	6	1	2	1	1	5	4076	1	single
Nasvi2EG001596	100122488	NV10744	1596	Medium	26.1787023931877	0.877908705527749	0.564935289063844	not regulated	NA	NA	NA	N	Metazoa	1	12	1	6	1	2	1	1	5	2977	1	single
Nasvi2EG001597	100122499	NV10745	1448	Strong	207.405210642197	-0.389258842927867	0.840299573645866	not regulated	NA	NA	NA	Y	Insect	1	12	0	3	0	0	0	0	0	15982	2	multi
Nasvi2EG001598	100122522	NV10746	1525	Strong	86.1622911044004	-0.17708684426956	0.927856106419713	not regulated	NA	NA	NA	Y	Arthropod	1	12	1	6	0	1	0	1	0	15982	2	multi
Nasvi2EG001599	100114157	NV10747	203	Strong	365.147668357147	-0.405931155145838	0.832396892024877	not regulated	NA	NA	NA	N	Metazoa	1	12	1	6	1	2	1	1	5	935	1	single
Nasvi2EG001600	100114199	NV10748	317	Strong	1242.76431847298	0.120949913093732	0.95155740754035	not regulated	NA	NA	NA	N	Metazoa	1	12	1	6	1	2	1	1	5	1869	1	single
Nasvi2EG001601	100122536	NV10749	1596	Medium	71.7123914902701	-0.842455937593351	0.547551336985333	not regulated	NA	NA	NA	Y	Metazoa	1	12	1	6	1	2	1	1	4	1433	1	single
Nasvi2EG001602	NA	na	315	Medium	1.00034960726372	-0.00982247691718404	NA	filtered	NA	NA	NA	N	Metazoa	1	12	1	6	1	2	1	1	4	8703	27	multi
Nasvi2EG001603	100122557	NV10750	369	Strong	40.6705492105396	0.590614007201254	0.750641934474343	not regulated	NA	NA	NA	N	Metazoa	1	12	1	6	1	1	1	1	4	11103	1	single
Nasvi2EG001604	NA	NV10751	535	Strong	332.078681886945	-0.172890511223312	0.927856106419713	not regulated	NA	NA	NA	N	Metazoa	1	12	1	6	1	2	1	1	4	15445	1	single
Nasvi2EG001605	100122583	NV10752	305	Strong	166.957163987876	-0.502736599874315	0.780007324517848	not regulated	NA	NA	NA	N	Metazoa	1	12	1	6	1	2	1	1	5	12839	1	single
Nasvi2EG001606	100114241	NV10753	237	Strong	383.704746304108	-0.289970949189315	0.884249418687388	not regulated	NA	NA	NA	N	Metazoa	1	12	1	6	1	2	1	1	4	5418	1	single
Nasvi2EG001607	100122595	NV10754	1380	Strong	600.075715687068	-0.389272183122213	0.840299573645866	not regulated	NA	NA	NA	N	Metazoa	1	12	1	6	1	2	1	1	4	13404	2	multi
Nasvi2EG001608	100122605	NV10755	938	Strong	669.32051735304	-0.644859835271509	0.688884028992202	not regulated	NA	NA	NA	Y	Metazoa	1	12	1	6	1	2	1	1	5	3448	1	single
Nasvi2EG001609	NA	NV22368	227	Strong	0.513397291603897	-0.210132546145937	NA	filtered	NA	NA	NA	N	Arthropod	1	9	0	0	1	2	1	1	0	8641	1	single
Nasvi2EG001610	100114276	NV10756	109	Strong	0.486952315659824	0.198070198585142	NA	filtered	NA	NA	NA	N	Metazoa	1	11	1	6	1	2	1	1	4	14284	1	single
Nasvi2EG001611	100122630	NV10757	880	Strong	335.086113978792	0.19661555325852	0.917008953173415	not regulated	NA	NA	NA	N	Metazoa	1	12	1	6	0	2	1	1	5	1701	1	single
Nasvi2EG001612	NA	na	100	Weak-utrpoor	2.00069921452744	-0.0167890417020085	NA	filtered	NA	NA	NA	N	Wasp	1	0	0	0	0	0	0	0	0	10400	1	single
Nasvi2EG001615	100114310	NV10758	2360	Strong	7769.17829303694	0.217169547559377	0.906560888430777	not regulated	NA	NA	NA	N	Metazoa	1	12	1	6	1	2	1	1	4	11826	1	single
Nasvi2EG001617	100122642	NV10759	2179	Strong	5782.21040429453	0.565324001229776	0.729198997948106	not regulated	NA	NA	NA	Y	Metazoa	1	12	1	3	1	2	1	1	5	12656	1	single
Nasvi2EG001619	NA	NV10759	808	Strong	3.92206350122267	0.7395527914291	NA	filtered	NA	NA	NA	Y	Hymenoptera	1	7	0	0	0	0	0	0	0	1592	1	single
Nasvi2EG001620	NA	NV10759	1076	Strong	23.7174958389445	0.833387094957493	0.608439211105339	not regulated	NA	NA	NA	N	Hymenoptera	1	10	0	0	0	0	0	0	0	1678	1	single
Nasvi2EG001621	100678266	NV22305	552	Strong	9.38431887725703	0.670964364362795	0.729198997948106	not regulated	NA	NA	NA	Y	Insect	1	12	1	1	1	2	0	0	0	14138	1	single
Nasvi2EG001622	NA	NV22369	485	Strong	2.00069921452744	-0.0167890417020085	NA	filtered	NA	NA	NA	Y	Hymenoptera	1	4	0	0	0	0	0	0	0	3762	1	single
Nasvi2EG001630	100122729	NV10761	307	Strong	0	NA	NA	not expressed	NA	NA	NA	N	Insect	1	12	1	0	0	0	0	0	0	2925	241	multi
Nasvi2EG001640	NA	NV22376	154	Medium-utrpoor	25.1938550132015	-0.574394721123361	0.768603714964302	not regulated	NA	NA	NA	N	Insect	1	12	1	0	0	0	0	0	0	9421	1	single
Nasvi2EG001643	NA	na	114	Strong	7.02889222679012	-0.219279872170006	0.919970061105684	not regulated	NA	NA	NA	N	Hymenoptera	1	12	0	0	0	0	0	0	0	16407	1	single
Nasvi2EG001644	100678423	NV22376	192	Strong	37.7752802925248	0.418553166956192	0.840299573645866	not regulated	NA	NA	NA	N	Insect	1	10	1	3	1	2	1	0	0	1202	1	single
Nasvi2EG001645	NA	NV10762	361	Strong	32.7890344834837	-0.686532113393676	0.695430784999146	not regulated	NA	NA	NA	N	Metazoa	1	12	1	6	1	2	1	0	3	13594	1	single
Nasvi2EG001646	NA	NV10763	2661	Strong	3107.54638750083	-0.0573676104094071	0.978850826237034	not regulated	NA	NA	NA	N	Metazoa	1	3	0	2	0	1	0	0	2	15568	1	single
Nasvi2EG001647	100114338	NV10764	359	Strong	5301.34043310184	0.0758439821095143	0.964871748677989	not regulated	NA	NA	NA	N	Metazoa	1	12	1	6	1	2	1	1	5	9342	1	single
Nasvi2EG001648	NA	na	82	Strong	0	NA	NA	not expressed	NA	NA	NA	N	Wasp	1	0	0	0	0	0	0	0	0	11486	1	single
Nasvi2EG001649	NA	NV10766	521	Strong	98.5631610307261	-0.490886556269065	0.79380628929714	not regulated	NA	NA	NA	N	Metazoa	1	12	1	6	1	2	1	1	5	8052	1	single
Nasvi2EG001650	NA	NV10765	302	Strong	147.855684294756	-0.223875995219081	0.906989419056849	not regulated	NA	NA	NA	N	Metazoa	1	7	1	6	1	2	1	1	4	9217	1	single
Nasvi2EG001652	100122833	NV10767	525	Strong	70.035415257127	0.498914031132719	0.79380628929714	not regulated	NA	NA	NA	N	Metazoa	1	12	1	6	1	2	1	1	4	6758	1	single
Nasvi2EG001654	NA	na	91	Weak-utrpoor	3.48800113745099	0.106542667598972	NA	filtered	NA	NA	NA	N	Wasp	1	0	0	0	0	0	0	0	0	2070	1	single
Nasvi2EG001656	100122845	NV10768	625	Strong	7.43650961461773	0.413877968860172	0.85175162394334	not regulated	NA	NA	NA	N	Arthropod	1	12	1	6	1	2	1	1	0	16181	1	single
Nasvi2EG001657	100678205	NV30901	508	Strong	1323.96042547423	-0.0266607563071539	0.982473507204244	not regulated	NA	NA	NA	N	Hymenoptera	1	12	0	0	0	0	0	0	0	8633	1	single
Nasvi2EG001658	100122863	NV10769	708	Strong	394.620138098955	0.155658581491203	0.934157843393455	not regulated	NA	NA	NA	N	Metazoa	1	12	1	6	1	2	1	1	3	17054	1	single
Nasvi2EG001659	NA	NV22377	329	Strong	0.486952315659824	0.198070198585142	NA	filtered	NA	NA	NA	N	Wasp	1	0	0	0	0	0	0	0	0	16549	1	single
Nasvi2EG001667	NA	na	68	Weak-utrpoor	640.545647838722	-0.230285384649685	0.905312802003319	not regulated	NA	NA	NA	N	Wasp	1	0	0	0	0	0	0	0	0	3781	1	single
Nasvi2EG001669	NA	na	66	Medium	241.723494251826	-0.629658694138964	0.695430784999146	not regulated	NA	NA	NA	N	Insect	1	0	0	0	0	1	0	0	0	10393	1	single
Nasvi2EG001670	NA	NV22378	147	Medium	250.091961294541	-0.391005545844538	0.840299573645866	not regulated	NA	NA	NA	N	Wasp	1	0	0	0	0	0	0	0	0	7922	1	single
Nasvi2EG001672	NA	na	97	Strong	5.56803527981065	-0.567512528730588	NA	filtered	NA	NA	NA	Y	Wasp	1	0	0	0	0	0	0	0	0	7397	2	multi
Nasvi2EG001673	100678654	NV10770	137	Strong	69.1827927568612	-0.234483123099977	0.905449450240966	not regulated	NA	NA	NA	Y	Wasp	1	0	0	0	0	0	0	0	0	10504	1	single
Nasvi2EG001674	100678318	NV30902	120	Strong	36.3034805968788	-0.65937077280739	0.713905163011976	not regulated	NA	NA	NA	Y	Wasp	1	0	0	0	0	0	0	0	0	7397	2	multi
Nasvi2EG001675	NA	NV22379	198	Weak	8.97670148942942	0.120918720337438	0.955097089350169	not regulated	NA	NA	NA	N	Wasp	1	0	0	0	0	0	0	0	0	13184	1	single
Nasvi2EG001676	NA	na	146	Weak-utrpoor	4.48835074471471	0.089087661636078	NA	filtered	NA	NA	NA	N	Wasp	1	0	0	0	0	0	0	0	0	11568	1	single
Nasvi2EG001677	NA	na	91	Weak-utrpoor	1.02679458320779	-0.385893001666893	NA	filtered	NA	NA	NA	Y	Wasp	1	0	0	0	0	0	0	0	0	2278	1	single
Nasvi2EG001678	NA	na	96	Weak-utrpoor	2.05358916641559	-0.669173608891777	NA	filtered	NA	NA	NA	N	Wasp	1	0	0	0	0	0	0	0	0	12508	1	single
Nasvi2EG001679	NA	NV10771	82	Strong-expertchoice	4956.62561219224	-0.450730305612687	0.806878147368383	not regulated	NA	NA	NA	N	Metazoa	1	12	1	5	1	1	1	1	1	1633	1	single
Nasvi2EG001680	100678486	NV10771	250	Strong	674.898583485794	0.168432674514572	0.927856106419713	not regulated	signaling	hmm	spz HMM	Y	Arthropod	1	12	1	5	1	2	1	1	0	14937	2	multi
Nasvi2EG001681	NA	na	113	Weak-utrpoor	11.5965778993371	-0.517112714194486	0.809780519856319	not regulated	NA	NA	NA	N	NA	NA	NA	NA	NA	NA	NA	NA	NA	NA	6685	1	single
Nasvi2EG001684	100678525	NV22380	2228	Strong	4486.57072426496	0.146706664472692	0.936425576250375	not regulated	NA	NA	NA	Y	Metazoa	1	12	0	3	1	0	1	0	3	15335	1	single
Nasvi2EG001685	100678684	NV22381	1853	Medium	219.521569103193	0.149985246766796	0.936425576250375	not regulated	NA	NA	NA	Y	Wasp	1	0	0	0	0	0	0	0	0	10157	1	single
Nasvi2EG001686	100114409	NV10772	219	Strong	258.41209786398	-0.484975550951237	0.788476611674267	not regulated	NA	NA	NA	N	Metazoa	1	12	1	6	1	2	1	1	5	13856	1	single
Nasvi2EG001687	100216473	NV30903	605	Strong	247.71008966813	-0.434988399395771	0.817909639569779	not regulated	NA	NA	NA	N	Insect	1	12	0	1	0	1	0	0	0	6489	1	single
Nasvi2EG001688	100122959	NV10773	734	Strong	350.540922678797	0.0792644434772315	0.963155971132365	not regulated	NA	NA	NA	N	Metazoa	1	12	1	6	1	2	1	1	4	16757	1	single
Nasvi2EG001689	NA	na	405	Medium	3.48800113745099	0.106542667598972	NA	filtered	NA	NA	NA	N	Metazoa	1	0	0	0	0	1	0	0	1	9569	147	multi
Nasvi2EG001691	100122978	NV10774	1100	Strong	1732.83166991987	0.196190256911173	0.915752802517172	not regulated	NA	NA	NA	N	Metazoa	1	12	1	6	1	2	1	1	4	1973	1	single
Nasvi2EG001692	NA	na	131	Medium	1.51374689886762	-0.185177506088937	NA	filtered	NA	NA	NA	N	Wasp	1	0	0	0	0	0	0	0	0	4174	1	single
Nasvi2EG001693	100678685	na	401	Strong	1672.04014159878	-0.00622288674851625	0.994560439357533	not regulated	NA	NA	NA	N	Metazoa	1	12	1	6	1	2	1	1	4	9569	147	multi
Nasvi2EG001694	100122997	NV10775	565	Strong	12963.5834504825	0.317660960396007	0.867253416668929	not regulated	NA	NA	NA	N	Metazoa	1	12	1	6	1	2	1	1	5	3408	1	single
Nasvi2EG001695	100123004	NV10776	268	Strong	177.914502985944	0.240410993248723	0.901757603936912	not regulated	NA	NA	NA	Y	Metazoa	1	12	1	6	1	2	1	1	5	10873	1	single
Nasvi2EG001696	100123016	NV10777	1089	Strong	1427.27365132194	0.130323065954488	0.9486020246416	not regulated	NA	NA	NA	N	Metazoa	1	12	1	5	0	1	1	0	3	16491	1	single
Nasvi2EG001697	100678908	NV22304	573	Strong	153.386331849956	-0.505295538154458	0.778473327998235	not regulated	NA	NA	NA	N	Metazoa	1	12	1	4	0	2	1	1	3	1609	1	single
Nasvi2EG001698	100123040	NV10778	200	Strong	1153.28546262691	0.350563945266411	0.853900142893028	not regulated	NA	NA	NA	N	Metazoa	1	12	1	6	1	2	1	1	5	10252	1	single
Nasvi2EG001699	100123052	NV10779	312	Strong	1180.80556362746	0.598570270268312	0.713051000157157	not regulated	NA	NA	NA	N	Metazoa	1	12	1	6	1	2	1	1	5	1870	1	single
Nasvi2EG001700	100123061	NV10780	1188	Strong	2898.12679920828	0.0536391394168134	0.97952781679601	not regulated	NA	NA	NA	N	Metazoa	1	12	1	6	1	2	1	1	3	9544	1	single
Nasvi2EG001701	NA	na	152	Medium-utrpoor	146.326435168611	0.0677364386827877	0.97313315770853	not regulated	NA	NA	NA	N	Wasp	1	0	0	0	0	0	0	0	0	7549	1	single
Nasvi2EG001703	100123078	NV10781	683	Strong	1269.6424448851	0.706604634402459	0.634413474628275	not regulated	NA	NA	NA	N	Metazoa	1	12	1	6	1	2	1	1	4	8311	1	single
Nasvi2EG001708	NA	na	133	Medium-utrpoor	13.952004549804	0.19091603858529	0.928241303621382	not regulated	NA	NA	NA	Y	Wasp	1	0	0	0	0	0	0	0	0	6414	1	single
Nasvi2EG001709	NA	NV22382	539	Strong	1.46085694697947	0.508328969732825	NA	filtered	NA	NA	NA	N	Metazoa	1	12	1	6	1	2	1	1	4	6832	1	single
Nasvi2EG001710	NA	NV22382	569	Strong	1030.95282770107	-0.0657290728809813	0.97313315770853	not regulated	NA	NA	NA	N	Metazoa	1	12	1	6	1	2	1	1	4	9569	147	multi
Nasvi2EG001711	NA	na	89	Weak-utrpoor	5.48870035197843	0.0749780213088737	NA	filtered	NA	NA	NA	N	Wasp	1	0	0	0	0	0	0	0	0	2082	1	single
Nasvi2EG001712	100123094	NV10782	251	Strong	63.1651928860013	0.387802124482371	0.849814993111125	not regulated	NA	NA	NA	Y	Wasp	1	0	0	0	0	0	0	0	0	3289	1	single
Nasvi2EG001714	NA	NV22383	202	Strong	0.486952315659824	0.198070198585142	NA	filtered	NA	NA	NA	Y	Wasp	1	0	0	0	0	0	0	0	0	14481	1	single
Nasvi2EG001715	NA	na	130	Medium	48.884905876202	0.152494664460818	0.941389506476533	not regulated	NA	NA	NA	N	Wasp	1	0	0	0	0	0	0	0	0	6629	1	single
Nasvi2EG001716	100123114	NV10783	391	Strong	492.268667720305	0.26369662578686	0.89561134749601	not regulated	NA	NA	NA	N	Metazoa	1	12	1	6	1	2	1	1	4	14404	1	single
Nasvi2EG001717	100123121	NV10784	1465	Strong	302.740260816302	-0.230987680878608	0.905312802003319	not regulated	NA	NA	NA	N	Metazoa	1	12	1	0	1	1	0	0	3	9091	1	single
Nasvi2EG001718	NA	NV22303	407	Medium	13.978449525748	0.0735601815808945	0.975432491291599	not regulated	NA	NA	NA	N	Hymenoptera	1	1	0	0	0	0	0	0	0	8606	56	multi
Nasvi2EG001719	100678722	NV22303	146	Strong	26.2999845242416	-0.867559636854921	0.574252619687607	not regulated	NA	NA	NA	N	Wasp	1	0	0	0	0	0	0	0	0	10234	1	single
Nasvi2EG001720	NA	NV22302	139	Strong	51.0178299704498	-0.0533207616481654	0.98138513086602	not regulated	NA	NA	NA	N	Metazoa	1	11	1	6	1	2	1	1	4	8946	1	single
Nasvi2EG001721	100678754	NV22302	108	Strong	39.0665246351733	-0.152613980503265	0.942693345345296	not regulated	NA	NA	NA	N	Wasp	1	0	0	0	0	0	0	0	0	12996	1	single
Nasvi2EG001722	NA	NV22301	89	Strong	30.142713097632	-0.36855184292426	0.865326898930198	not regulated	NA	NA	NA	N	Wasp	1	0	0	0	0	0	0	0	0	6743	1	single
Nasvi2EG001724	NA	NV22301	168	Strong	6.5419399111303	-0.323702845837061	0.886444815919805	not regulated	NA	NA	NA	N	Metazoa	1	11	0	6	1	2	1	1	3	13454	4	multi
Nasvi2EG001724b	NA	NV22301	101	Strong-expertchoice	51.9652896258254	0.0243157537203736	0.985472924109999	not regulated	NA	NA	NA	N	Wasp	1	0	0	0	0	0	0	0	0	3773	1	single
Nasvi2EG001725	100678895	NV22301	347	Strong	80.4884759208135	-0.0162713418802192	0.989459090770475	not regulated	NA	NA	NA	Y	Metazoa	1	2	0	6	1	2	1	1	3	6781	1	single
Nasvi2EG001726	NA	NV22301	126	Strong	206.384799329044	0.215723704385799	0.910449323519961	not regulated	NA	NA	NA	N	Metazoa	1	12	1	6	1	2	1	0	4	13453	1	single
Nasvi2EG001727	NA	NV30904	119	Medium	45.936747006299	0.0776021816174032	0.968811264918192	not regulated	NA	NA	NA	N	Metazoa	1	12	1	6	1	2	1	0	1	12478	1	single
Nasvi2EG001729	NA	NV30905	253	Strong	111.657983601653	-0.141581786742479	0.944955597386537	not regulated	NA	NA	NA	N	Metazoa	1	12	1	4	1	2	1	0	3	5741	2	multi
Nasvi2EG001730	NA	NV22299	195	Strong	66.8009211304502	-0.381843879124278	0.85175162394334	not regulated	NA	NA	NA	N	Insect	1	12	0	0	0	2	1	0	0	5741	2	multi
Nasvi2EG001731	NA	NV22298	131	Strong	270.984404186081	0.280775842217701	0.887836330733994	not regulated	NA	NA	NA	N	Hymenoptera	1	1	0	0	0	0	0	0	0	13579	1	single
Nasvi2EG001732	NA	NV22297	126	Strong	37.9603951241333	0.0513335314306817	0.98138513086602	not regulated	NA	NA	NA	N	Wasp	1	0	0	0	0	0	0	0	0	15983	1	single
Nasvi2EG001733	NA	NV22297	44	Strong	58.269224753459	0.279818291104427	0.896236157303221	not regulated	NA	NA	NA	N	Hymenoptera	1	10	0	0	0	0	0	0	0	14139	1	single
Nasvi2EG001735	NA	NV22297	697	Strong	634.476981807418	0.170659619199394	0.927856106419713	not regulated	NA	NA	NA	N	Metazoa	1	0	0	0	0	0	0	1	1	5358	1	single
Nasvi2EG001736	NA	NV22297	96	Medium	0	NA	NA	not expressed	NA	NA	NA	N	NA	NA	NA	NA	NA	NA	NA	NA	NA	NA	6590	1	single
Nasvi2EG001739	NA	na	83	Strong	6.00209764358233	-0.0319768746364829	NA	filtered	NA	NA	NA	N	NA	NA	NA	NA	NA	NA	NA	NA	NA	NA	13659	1	single
Nasvi2EG001740	NA	NV22296	108	Strong	60.3757038717628	0.132291317088675	0.950409641616417	not regulated	NA	NA	NA	N	NA	NA	NA	NA	NA	NA	NA	NA	NA	NA	14525	1	single
Nasvi2EG001741	NA	NV22295	226	Strong	122.646327054277	0.204388989972184	0.915126617759963	not regulated	NA	NA	NA	N	NA	NA	NA	NA	NA	NA	NA	NA	NA	NA	15144	1	single
Nasvi2EG001744	100679304	NV22295	538	Strong	159.346482290317	-0.205456323048389	0.914719994030611	not regulated	NA	NA	NA	N	NA	NA	NA	NA	NA	NA	NA	NA	NA	NA	1264	1	single
Nasvi2EG001745	NA	NV22294	83	Medium-utrpoor	45.9103020303549	0.121228360348648	0.95155740754035	not regulated	NA	NA	NA	N	NA	NA	NA	NA	NA	NA	NA	NA	NA	NA	13221	1	single
Nasvi2EG001747	100679533	NV22294	159	Strong	16.6247709115997	-0.514746901502896	0.809780519856319	not regulated	NA	NA	NA	N	NA	NA	NA	NA	NA	NA	NA	NA	NA	NA	13985	1	single
Nasvi2EG001748	NA	NV22294	112	Strong	72.7236838462004	-0.269674553935796	0.899404244873998	not regulated	NA	NA	NA	N	NA	NA	NA	NA	NA	NA	NA	NA	NA	NA	11106	1	single
Nasvi2EG001749	NA	NV22294	328	Strong	256.179777136011	0.0739550164561421	0.967423472131791	not regulated	NA	NA	NA	N	NA	NA	NA	NA	NA	NA	NA	NA	NA	NA	6999	1	single
Nasvi2EG001752	100679598	na	105	Strong	12.5175925787686	-0.105161068408551	0.957491379607832	not regulated	NA	NA	NA	N	NA	NA	NA	NA	NA	NA	NA	NA	NA	NA	7868	1	single
Nasvi2EG001753	NA	na	97	Medium-utrpoor	29.3384210706433	0.372125444617979	0.865326898930198	not regulated	NA	NA	NA	N	NA	NA	NA	NA	NA	NA	NA	NA	NA	NA	3911	1	single
Nasvi2EG001755	NA	na	111	Strong	12.4382576509363	0.27680731678594	0.901215433446762	not regulated	NA	NA	NA	N	NA	NA	NA	NA	NA	NA	NA	NA	NA	NA	10794	1	single
Nasvi2EG001756	NA	na	92	Strong	16.0849286440518	-0.363003173995828	0.873198142425419	not regulated	NA	NA	NA	N	NA	NA	NA	NA	NA	NA	NA	NA	NA	NA	8247	1	single
Nasvi2EG001757	NA	NV30906	161	Strong	4.51479572065878	-0.144626411479354	NA	filtered	NA	NA	NA	N	NA	NA	NA	NA	NA	NA	NA	NA	NA	NA	5243	1	single
Nasvi2EG001758	NA	NV30907	174	Strong	70.6281474765631	0.388038933876839	0.847335985579601	not regulated	NA	NA	NA	Y	NA	NA	NA	NA	NA	NA	NA	NA	NA	NA	4060	1	single
Nasvi2EG001759	NA	na	306	Strong	84.1989796144835	0.255985260858112	0.901194439269401	not regulated	NA	NA	NA	N	NA	NA	NA	NA	NA	NA	NA	NA	NA	NA	6218	1	single
Nasvi2EG001760	NA	na	262	Strong	133.850789793064	-0.240661596942998	0.903553717130321	not regulated	NA	NA	NA	N	NA	NA	NA	NA	NA	NA	NA	NA	NA	NA	11102	1	single
Nasvi2EG001761	NA	na	101	Medium-utrpoor	91.1111491888309	-0.124699445418878	0.95155740754035	not regulated	NA	NA	NA	N	NA	NA	NA	NA	NA	NA	NA	NA	NA	NA	1378	1	single
Nasvi2EG001762	NA	NV10785	195	Medium-utrpoor	139.641327629093	-0.110143916688715	0.954635173586335	not regulated	NA	NA	NA	N	NA	NA	NA	NA	NA	NA	NA	NA	NA	NA	4337	1	single
Nasvi2EG001763	NA	na	82	Strong	31.8789625527187	0.250452397100111	0.905449450240966	not regulated	NA	NA	NA	N	NA	NA	NA	NA	NA	NA	NA	NA	NA	NA	5560	1	single
Nasvi2EG001764	NA	NV10785	122	Medium-utrpoor	67.1401463391121	0.394287647765046	0.844767950849449	not regulated	NA	NA	NA	N	NA	NA	NA	NA	NA	NA	NA	NA	NA	NA	3105	1	single
Nasvi2EG001765	NA	NV10785	125	Strong	5.40936542414621	0.734737066584539	NA	filtered	NA	NA	NA	N	NA	NA	NA	NA	NA	NA	NA	NA	NA	NA	6335	1	single
Nasvi2EG001766	NA	NV10785	171	Strong	7.4629545905618	0.232099153162313	0.914719994030611	not regulated	NA	NA	NA	N	NA	NA	NA	NA	NA	NA	NA	NA	NA	NA	12506	1	single
Nasvi2EG001768	NA	NV22292	321	Strong	83.8971421304322	0.0692653803941096	0.97313315770853	not regulated	NA	NA	NA	N	NA	NA	NA	NA	NA	NA	NA	NA	NA	NA	6337	1	single
Nasvi2EG001769	NA	NV22292	197	Strong	49.9536476626314	-0.743966174754219	0.643073055148638	not regulated	NA	NA	NA	N	NA	NA	NA	NA	NA	NA	NA	NA	NA	NA	562	1	single
Nasvi2EG001776	NA	NV10786	187	Strong	56.2575827902651	-0.382694102837817	0.85175162394334	not regulated	NA	NA	NA	N	NA	NA	NA	NA	NA	NA	NA	NA	NA	NA	17097	1	single
Nasvi2EG001778	NA	NV22291	219	Strong	14.0842294295243	-0.395539288845853	0.860903441155029	not regulated	NA	NA	NA	N	NA	NA	NA	NA	NA	NA	NA	NA	NA	NA	8430	1	single
Nasvi2EG001779	100123340	NV10787	388	Strong	87.7289279551562	-0.235274128911804	0.905449450240966	not regulated	NA	NA	NA	Y	NA	NA	NA	NA	NA	NA	NA	NA	NA	NA	11849	1	single
Nasvi2EG001780	100679208	NV22290	420	Strong	162.929320582877	-0.499875048220351	0.781628457429742	not regulated	NA	NA	NA	N	NA	NA	NA	NA	NA	NA	NA	NA	NA	NA	16044	1	single
Nasvi2EG001781	100679208	NV22290	434	Strong	192.659856814071	-0.0962882916167596	0.95645949516687	not regulated	NA	NA	NA	N	NA	NA	NA	NA	NA	NA	NA	NA	NA	NA	4956	1	single
Nasvi2EG001783	NA	na	163	Strong	32.4716947721548	0.0378868907611046	0.98138513086602	not regulated	NA	NA	NA	N	NA	NA	NA	NA	NA	NA	NA	NA	NA	NA	3624	1	single
Nasvi2EG001790	NA	na	84	Strong	11.030290655845	-0.178913891446141	0.934484242707746	not regulated	NA	NA	NA	N	NA	NA	NA	NA	NA	NA	NA	NA	NA	NA	4082	1	single
Nasvi2EG001792	NA	na	91	Strong	8.51619414971367	-0.119013874485252	0.955097089350169	not regulated	NA	NA	NA	N	NA	NA	NA	NA	NA	NA	NA	NA	NA	NA	12401	1	single
Nasvi2EG001806	NA	NV22288	125	Strong	11.1625155355654	-0.907916300357286	0.565710831934438	not regulated	NA	NA	NA	N	NA	NA	NA	NA	NA	NA	NA	NA	NA	NA	13795	1	single
Nasvi2EG001809	NA	NV22287	147	Strong	49.2131883361974	0.421056859898723	0.840299573645866	not regulated	NA	NA	NA	N	NA	NA	NA	NA	NA	NA	NA	NA	NA	NA	8822	1	single
Nasvi2EG001811	NA	na	94	Medium	39.2251944908377	-0.458727060402749	0.822491516162087	not regulated	NA	NA	NA	N	NA	NA	NA	NA	NA	NA	NA	NA	NA	NA	16304	1	single
Nasvi2EG001823	NA	na	55	Medium-utrpoor	15.0316890848999	-0.154772509881702	0.946677848532803	not regulated	NA	NA	NA	N	NA	NA	NA	NA	NA	NA	NA	NA	NA	NA	14725	1	single
Nasvi2EG001834	NA	na	131	Strong	20.0863270731066	-0.313786476213487	0.890406559974134	not regulated	NA	NA	NA	N	NA	NA	NA	NA	NA	NA	NA	NA	NA	NA	4133	1	single
Nasvi2EG001836	NA	na	116	Medium-utrpoor	28.8514687549835	0.344941018171354	0.878403995676185	not regulated	NA	NA	NA	N	NA	NA	NA	NA	NA	NA	NA	NA	NA	NA	14485	1	single
Nasvi2EG001837	NA	na	62	MediumPartial-partof-Nasvi2EG036900t1	46.699091830066	0.467252574665359	0.817120884870151	not regulated	NA	NA	NA	N	NA	NA	NA	NA	NA	NA	NA	NA	NA	NA	6847	1	single
Nasvi2EG001838	NA	NV22286	175	Medium	56.9934826380881	-0.0181081279943907	0.989459090770475	not regulated	NA	NA	NA	N	NA	NA	NA	NA	NA	NA	NA	NA	NA	NA	16892	1	single
Nasvi2EG001844	NA	na	107	Strong	54.9663384476165	0.0201692292078753	0.98824005441027	not regulated	NA	NA	NA	N	NA	NA	NA	NA	NA	NA	NA	NA	NA	NA	11866	1	single
Nasvi2EG001847	NA	NV22286	97	Strong	35.5785234977223	-0.188174060766417	0.927856106419713	not regulated	NA	NA	NA	N	NA	NA	NA	NA	NA	NA	NA	NA	NA	NA	9303	1	single
Nasvi2EG001850	NA	NV22286	349	Strong	205.140061668229	-0.285107831292949	0.886444815919805	not regulated	NA	NA	NA	N	NA	NA	NA	NA	NA	NA	NA	NA	NA	NA	4846	1	single
Nasvi2EG001852	NA	na	178	Strong	63.0484702335585	-0.0868035627849078	0.961230604014064	not regulated	NA	NA	NA	N	NA	NA	NA	NA	NA	NA	NA	NA	NA	NA	15243	1	single
Nasvi2EG001854	NA	na	131	Medium	12.1893101187732	-1.00331974098712	0.482819280871094	not regulated	NA	NA	NA	N	NA	NA	NA	NA	NA	NA	NA	NA	NA	NA	11290	1	single
Nasvi2EG001860	NA	na	81	Medium-utrpoor	25.3899125934766	0.280178408992872	0.899898194385952	not regulated	NA	NA	NA	N	Metazoa	1	12	1	6	1	2	1	0	3	14130	2	multi
Nasvi2EG001861	NA	na	68	Strong	19.5464848055587	-0.182369210399782	0.930673361421154	not regulated	NA	NA	NA	N	Insect	1	12	0	0	0	2	1	0	0	14130	2	multi
Nasvi2EG001863	NA	na	111	Strong	16.3338761762149	0.645149509904326	0.732985796015056	not regulated	NA	NA	NA	N	Metazoa	1	12	1	6	1	2	1	1	4	7810	1	single
Nasvi2EG001865	NA	na	109	Medium-utrpoor	24.8765153018727	0.323753776106404	0.884305219278112	not regulated	NA	NA	NA	N	Hymenoptera	1	5	0	0	0	0	0	0	0	9404	1	single
Nasvi2EG001866	NA	na	89	Medium-utrpoor	343.023254344902	-0.524998082373079	0.761652131734998	not regulated	NA	NA	NA	N	Hymenoptera	1	3	0	0	0	0	0	0	0	2127	1	single
Nasvi2EG001869	NA	na	89	Strong	7.02889222679012	-0.219279872170006	0.919970061105684	not regulated	NA	NA	NA	N	Wasp	1	0	0	0	0	0	0	0	0	15880	1	single
Nasvi2EG001870	100123373	NV10789	657	Strong	1422.92573251845	0.359306286517172	0.849928577800144	not regulated	NA	NA	NA	N	Insect	1	12	1	6	1	2	1	0	0	10980	1	single
Nasvi2EG001871	NA	na	133	Medium-utrpoor	94.3985332673958	0.48614322749816	0.796914641451825	not regulated	NA	NA	NA	N	Wasp	1	0	0	0	0	0	0	0	0	4108	1	single
Nasvi2EG001872	100123380	NV10790	570	Strong	634.186087072033	0.209128816919462	0.911288906318683	not regulated	NA	NA	NA	N	Metazoa	1	12	1	6	1	2	1	1	4	7885	2	multi
Nasvi2EG001873	100114446	NV10791	144	Strong	1.48730192292355	0.157844279349928	NA	filtered	NA	NA	NA	N	Metazoa	1	12	1	6	1	2	1	1	5	4734	1	single
Nasvi2EG001874	100123385	NV10792	446	Strong	519.987561988305	0.293574117205631	0.883311003195283	not regulated	NA	NA	NA	N	Metazoa	1	12	1	3	1	2	1	0	2	10222	1	single
Nasvi2EG001875	100123394	NV10793	503	Strong	490.155805331946	0.0292200385337304	0.981520551859074	not regulated	NA	NA	NA	N	Metazoa	1	12	1	6	1	2	1	1	5	10405	1	single
Nasvi2EG001876	100123399	NV10794	763	Strong	430.141212166178	0.331050824377884	0.865326898930198	not regulated	NA	NA	NA	N	Metazoa	1	12	1	6	1	2	1	1	4	16567	1	single
Nasvi2EG001877	NA	na	369	Strong	501.212540963735	0.0185595910083877	0.98824005441027	not regulated	NA	NA	NA	N	Wasp	1	0	0	0	0	0	0	0	0	10196	2	multi
Nasvi2EG001878	100679886	na	191	Medium-utrpoor	14.1106744054684	-0.51576692054317	0.809780519856319	not regulated	NA	NA	NA	N	Wasp	1	0	0	0	0	0	0	0	0	8389	1	single
Nasvi2EG001879	NA	na	133	Strong	29.1688084663124	-0.444539305615992	0.836987113623413	not regulated	NA	NA	NA	N	Wasp	1	0	0	0	0	0	0	0	0	15023	1	single
Nasvi2EG001880	NA	na	114	Medium-utrpoor	1.54019187481169	-0.537031523152337	NA	filtered	NA	NA	NA	N	Wasp	1	0	0	0	0	0	0	0	0	6036	1	single
Nasvi2EG001881	NA	na	955	Medium	10.9774007039569	0.0984071202761724	0.960109441967155	not regulated	NA	NA	NA	N	Hymenoptera	1	2	0	0	0	0	0	0	0	6823	1	single
Nasvi2EG001882	100679954	na	62	Strong	9.924161144805	0.409908614128597	0.853900142893028	not regulated	NA	NA	NA	N	Wasp	1	0	0	0	0	0	0	0	0	16547	1	single
Nasvi2EG001885	NA	NV10795	951	Medium	0.486952315659824	0.198070198585142	NA	filtered	NA	NA	NA	Y	Metazoa	1	12	1	6	0	2	1	1	4	9569	147	multi
Nasvi2EG001886	NA	NV10796	321	Strong	0	NA	NA	not expressed	NA	NA	NA	N	Arthropod	1	9	0	0	0	0	0	1	0	4500	31	multi
Nasvi2EG001891	NA	NV10796	401	Medium	0	NA	NA	not expressed	NA	NA	NA	N	Metazoa	1	12	1	6	1	2	1	1	4	9569	147	multi
Nasvi2EG001893	NA	NV10796	678	Strong	0	NA	NA	not expressed	NA	NA	NA	N	Metazoa	1	12	1	6	1	2	1	1	4	17061	22	multi
Nasvi2EG001894	100680013	NV22384	447	Strong	285.597533134487	0.0872161859628337	0.959169832368854	not regulated	NA	NA	NA	N	Metazoa	1	10	1	5	1	2	1	1	3	10196	2	multi
Nasvi2EG001895	NA	NV22384	304	Strong	13.5179421860323	-0.10263649238799	0.95807540217351	not regulated	NA	NA	NA	N	Metazoa	1	1	1	0	0	1	0	0	2	13454	4	multi
Nasvi2EG001896	100680048	NV22384	191	Strong	39.3574193705581	-0.724888713306946	0.674647153930515	not regulated	NA	NA	NA	N	Wasp	1	0	0	0	0	0	0	0	0	9255	2	multi
Nasvi2EG001898	NA	NV22384	230	Medium	3.00104882179116	-0.0220108349274719	NA	filtered	NA	NA	NA	N	Wasp	1	0	0	0	0	0	0	0	0	7056	1	single
Nasvi2EG001900	100680107	NV22384	172	Strong	718.011189440411	-0.322026668424616	0.865739691374267	not regulated	NA	NA	NA	N	Wasp	1	0	0	0	0	0	0	0	0	9255	2	multi
Nasvi2EG001903	100678966	NV22384	143	Strong	144.118735625142	-0.379279698397678	0.846407494451221	not regulated	NA	NA	NA	N	Metazoa	1	3	1	2	0	1	0	1	2	14813	1	single
Nasvi2EG001905	100678994	NV22384	231	Strong	54.7173909154534	-0.334133035818172	0.876050142861567	not regulated	NA	NA	NA	N	Metazoa	1	10	1	2	1	2	1	0	3	13454	4	multi
Nasvi2EG001906	NA	na	112	Medium	2.00069921452744	-0.0167890417020085	NA	filtered	NA	NA	NA	N	Wasp	1	0	0	0	0	0	0	0	0	16684	1	single
Nasvi2EG001907	NA	na	99	Strong	7.4629545905618	0.232099153162313	0.914719994030611	not regulated	NA	NA	NA	N	Wasp	1	0	0	0	0	0	0	0	0	16945	1	single
Nasvi2EG001908	100123489	NV10798	215	Strong	2092.18241717093	-0.56729832577407	0.729198997948106	not regulated	NA	NA	NA	N	Insect	1	12	1	5	1	0	1	0	0	1017	1	single
Nasvi2EG001909	100679060	NV22283	304	Strong	53.7015390809121	0.403036583679773	0.8427515924533	not regulated	NA	NA	NA	N	Metazoa	1	0	0	0	0	1	0	0	1	9565	1	single
Nasvi2EG001910	NA	NV22283	94	Strong	23.6117159351682	1.21042631975526	0.234681200846499	not regulated	NA	NA	NA	N	Wasp	1	0	0	0	0	0	0	0	0	16300	1	single
Nasvi2EG001911	100123504	NV10799	538	Strong	816.615385778637	0.214524675681072	0.908389473582252	not regulated	NA	NA	NA	N	Insect	1	12	1	0	1	0	0	0	0	12758	1	single
Nasvi2EG001913	100679095	NV22385	285	Strong	1087.05538821856	0.313604013493732	0.872673414818697	not regulated	NA	NA	NA	N	Metazoa	1	12	1	6	1	2	1	0	5	7119	1	single
Nasvi2EG001914	100123516	NV10800	197	Strong	208.189440963297	0.093418007327391	0.956908680434807	not regulated	NA	NA	NA	N	Arthropod	1	12	1	3	0	2	1	1	0	11347	1	single
Nasvi2EG001915	NA	na	70	Medium-utrpoor	3.00104882179116	-0.0220108349274719	NA	filtered	NA	NA	NA	N	Wasp	1	0	0	0	0	0	0	0	0	11892	1	single
Nasvi2EG001916	100680323	NV22282	1386	Strong	1471.7714268786	0.182585315537998	0.923902340290666	not regulated	NA	NA	NA	N	Hymenoptera	1	10	0	0	0	0	0	0	0	11012	1	single
Nasvi2EG001917	NA	NV10801	695	Medium	10.0034960726372	-0.0390616752500627	0.98138513086602	not regulated	NA	NA	NA	N	NA	NA	NA	NA	NA	NA	NA	NA	NA	NA	5076	1	single
Nasvi2EG001918	NA	NV22281	354	Strong	6.97600227490198	0.15098659217321	0.9486020246416	not regulated	NA	NA	NA	Y	NA	NA	NA	NA	NA	NA	NA	NA	NA	NA	13054	1	single
Nasvi2EG001920	100123537	NV10802	329	Strong	3554.97987824727	0.350316085312664	0.852756172076781	not regulated	NA	NA	NA	N	NA	NA	NA	NA	NA	NA	NA	NA	NA	NA	5750	1	single
Nasvi2EG001922	NA	na	238	Strong	36.2350884177131	0.520865077818462	0.79188223468354	not regulated	NA	NA	NA	N	NA	NA	NA	NA	NA	NA	NA	NA	NA	NA	2105	1	single
Nasvi2EG001923	NA	na	131	Weak-utrpoor	1.9478092626393	0.634559424774724	NA	filtered	NA	NA	NA	N	NA	NA	NA	NA	NA	NA	NA	NA	NA	NA	2489	1	single
Nasvi2EG001924	100679207	NV22280	341	Strong	53.3358688963061	-0.517920723235636	0.783885842067448	not regulated	NA	NA	NA	N	NA	NA	NA	NA	NA	NA	NA	NA	NA	NA	8958	1	single
Nasvi2EG001926	NA	NV22280	266	Strong	9.08248139320571	-0.518975583860953	0.809780519856319	not regulated	NA	NA	NA	N	NA	NA	NA	NA	NA	NA	NA	NA	NA	NA	15823	1	single
Nasvi2EG001927	100123565	NV10805	312	Strong	140.630734487691	-0.394936480087435	0.840299573645866	not regulated	NA	NA	NA	N	Metazoa	1	12	1	6	1	2	1	1	5	11054	1	single
Nasvi2EG001929	100123552	NV10803	724	Strong	1518.34650089044	0.423878544701922	0.822065560522591	not regulated	NA	NA	NA	N	Metazoa	1	12	1	6	1	2	1	1	4	12651	1	single
Nasvi2EG001930	100123557	NV10804	641	Strong	223.930584920076	0.179972879907997	0.92602196366995	not regulated	NA	NA	NA	N	Metazoa	1	12	1	6	1	2	1	1	4	8763	1	single
Nasvi2EG001932	100680497	NV22279	574	Strong	332.83190775349	0.388350886506449	0.840299573645866	not regulated	NA	NA	NA	N	Metazoa	1	12	1	6	1	2	1	1	4	9569	147	multi
Nasvi2EG001933	100680526	NV22386	261	Strong	14.518291793296	-0.100371432099568	0.959169832368854	not regulated	NA	NA	NA	N	Metazoa	1	12	1	6	1	2	1	1	5	13731	1	single
Nasvi2EG001934	100123584	NV10806	249	Strong	59.0999617563918	-0.157829877009586	0.936425576250375	not regulated	NA	NA	NA	N	Metazoa	1	11	1	6	1	2	1	1	5	11206	1	single
Nasvi2EG001935	NA	na	772	Strong	73.9465360096832	0.0292839509796091	0.982007933907866	not regulated	NA	NA	NA	N	Metazoa	1	2	1	0	0	2	0	0	1	10197	5	multi
Nasvi2EG001936	NA	na	201	Strong	434.033183108568	-0.622986675008202	0.695430784999146	not regulated	NA	NA	NA	N	Wasp	1	0	0	0	0	0	0	0	0	3615	1	single
Nasvi2EG001937	100123599	NV10807	323	Strong	120.105785572201	0.236563040320446	0.905312802003319	not regulated	NA	NA	NA	N	Metazoa	1	12	1	6	1	2	1	1	5	2863	7	multi
Nasvi2EG001938	100123604	NV10808	769	Strong	728.232628590656	-0.170115554226897	0.927856106419713	not regulated	NA	NA	NA	N	Metazoa	1	12	1	6	1	2	1	1	3	10197	5	multi
Nasvi2EG001939	NA	NV22387	480	Strong	48.3715085845981	0.175372493401164	0.929138653583229	not regulated	NA	NA	NA	Y	Metazoa	1	11	0	2	1	2	0	0	4	11096	13	multi
Nasvi2EG001940	100677980	na	235	Strong	29.3384210706433	0.372125444617979	0.865326898930198	not regulated	NA	NA	NA	N	Insect	1	11	0	1	1	0	0	0	0	11096	13	multi
Nasvi2EG001941	NA	na	115	Medium	5.48870035197843	0.0749780213088737	NA	filtered	NA	NA	NA	N	Wasp	1	0	0	0	0	0	0	0	0	6788	1	single
Nasvi2EG001942	NA	na	219	Strong	0	NA	NA	not expressed	NA	NA	NA	N	Arthropod	1	12	0	0	0	0	0	1	0	5465	2	multi
Nasvi2EG001943	100123616	NV50030	399	Medium	55.4004008113882	0.111297076062344	0.955097089350169	not regulated	NA	NA	NA	N	Metazoa	1	12	0	2	1	1	1	1	4	9334	1	single
Nasvi2EG001945	NA	na	100	Weak-utrpoor	1.9478092626393	0.634559424774724	NA	filtered	NA	NA	NA	N	Wasp	1	0	0	0	0	0	0	0	0	2563	1	single
Nasvi2EG001946	100678007	NV22278	1491	Strong	752.690583756035	-0.216527874371346	0.907123607318597	not regulated	NA	NA	NA	N	Metazoa	1	12	1	6	0	2	1	1	4	4403	2	multi
Nasvi2EG001947	NA	NV22277	1518	Strong	301.940528267924	-0.426814093898999	0.822491516162087	not regulated	NA	NA	NA	N	Metazoa	1	11	1	2	0	1	0	1	3	4403	2	multi
Nasvi2EG001948	NA	na	84	Weak-utrpoor	28.1420138831046	-0.387608154676561	0.856736713428095	not regulated	NA	NA	NA	N	Wasp	1	0	0	0	0	0	0	0	0	8440	1	single
Nasvi2EG001949	NA	NV22276	644	Medium	1.02679458320779	-0.385893001666893	NA	filtered	NA	NA	NA	Y	Wasp	1	0	0	0	0	0	0	0	0	1302	2	multi
Nasvi2EG001950	100678036	NV22274	159	Strong	39.2251944908377	-0.458727060402749	0.822491516162087	not regulated	NA	NA	NA	Y	Wasp	1	0	0	0	0	0	0	0	0	16344	1	single
Nasvi2EG001951	NA	NV30909	314	Strong	4.97530306037453	0.193200000182248	NA	filtered	NA	NA	NA	Y	Metazoa	1	12	1	6	1	2	1	1	4	9867	82	multi
Nasvi2EG001952	NA	NV22273	308	Strong	1.51374689886762	-0.185177506088937	NA	filtered	NA	NA	NA	N	Metazoa	1	12	1	6	1	2	1	1	4	9867	82	multi
Nasvi2EG001953	NA	NV22273	109	Strong	0	NA	NA	not expressed	NA	NA	NA	N	Metazoa	1	12	1	6	1	2	1	1	4	12437	2	multi
Nasvi2EG001954	NA	na	638	Strong	13.8462246460277	0.679598916695116	0.726562047911089	not regulated	NA	NA	NA	N	Metazoa	1	12	1	6	1	2	1	1	4	9569	147	multi
Nasvi2EG001955	NA	NV10809	365	Strong	0.486952315659824	0.198070198585142	NA	filtered	NA	NA	NA	Y	Metazoa	1	12	1	6	1	2	1	1	4	9867	82	multi
Nasvi2EG001956	NA	NV30910	165	Strong	474.943560894049	-0.106401582634898	0.954635173586335	not regulated	NA	NA	NA	Y	Wasp	1	0	0	0	0	0	0	0	0	10997	2	multi
Nasvi2EG001957	NA	NV10810	342	Strong	8.43685922188145	0.378108877946389	0.865326898930198	not regulated	NA	NA	NA	Y	Metazoa	1	12	1	6	1	2	1	1	4	9867	82	multi
Nasvi2EG001958	100114488	NV10811	327	Strong	1537.909399819	0.0571360683824782	0.979002408794145	not regulated	NA	NA	NA	N	Metazoa	1	12	1	6	1	2	1	1	5	13572	1	single
Nasvi2EG001959	100678189	NV22272	192	Strong	28.1529566317711	0.893522697930188	0.547551336985333	not regulated	NA	NA	NA	N	Metazoa	1	12	1	5	1	2	1	0	4	7411	1	single
Nasvi2EG001960	100123668	NV10812	738	Strong	3723.12068288257	-0.0768667283130174	0.964422970226346	not regulated	NA	NA	NA	N	Metazoa	1	12	1	6	1	2	1	1	4	17360	1	single
Nasvi2EG001961	100678103	NV22271	542	Strong	214.821658550926	0.230536451735554	0.905449450240966	not regulated	NA	NA	NA	N	Metazoa	1	12	1	6	1	2	1	1	5	16341	10	multi
Nasvi2EG001962	NA	NV22270	389	Medium	3.94850847716674	0.474637524937944	NA	filtered	NA	NA	NA	N	Metazoa	1	2	0	0	0	2	0	0	2	9556	5	multi
Nasvi2EG001963	NA	na	117	Strong	158.198405576055	0.126464833222051	0.951103494089352	not regulated	NA	NA	NA	N	Wasp	1	0	0	0	0	0	0	0	0	7882	1	single
Nasvi2EG001965	100678217	NV22269	130	Strong	319.309406088847	0.686441299884499	0.646496765692868	not regulated	NA	NA	NA	Y	Metazoa	1	6	0	3	1	0	0	0	1	499	1	single
Nasvi2EG001966	NA	na	103	Medium-utrpoor	1.00034960726372	-0.00982247691718404	NA	filtered	NA	NA	NA	N	Wasp	1	0	0	0	0	0	0	0	0	10008	1	single
Nasvi2EG001967	NA	na	205	Strong	77.4500393744117	-0.492322904259884	0.796094487538922	not regulated	NA	NA	NA	Y	Wasp	1	0	0	0	0	0	0	0	0	7559	2	multi
Nasvi2EG001968	100123678	NV10813	937	Strong	7.48939956650587	0.0535595891653316	0.98138513086602	not regulated	NA	NA	NA	N	Metazoa	1	12	1	6	1	2	1	1	4	16298	3	multi
Nasvi2EG001969	100114521	NV10814	333	Strong	526.659902987711	-0.133044606625378	0.947176548951619	not regulated	NA	NA	NA	N	Metazoa	1	12	1	6	1	2	1	1	3	7512	1	single
Nasvi2EG001970	100123681	NV10815	322	Strong	379.333118211836	-0.210978873447456	0.911288906318683	not regulated	NA	NA	NA	N	Metazoa	1	12	1	6	1	1	1	1	3	14040	1	single
Nasvi2EG001971	100123683	NV10816	1205	Strong	1160.75753617469	0.20425933138909	0.912694031295561	not regulated	NA	NA	NA	N	Metazoa	1	12	1	6	1	2	1	1	5	12335	1	single
Nasvi2EG001972	NA	NV22268	1237	Medium	107.233465557493	0.171169779569608	0.928241303621382	not regulated	NA	NA	NA	N	Insect	1	11	1	2	0	0	0	0	0	8802	1	single
Nasvi2EG001973	100123688	NV10817	823	Strong	4410.94356443924	0.353891766721063	0.85175162394334	not regulated	NA	NA	NA	N	Metazoa	1	12	1	6	1	2	1	1	4	3831	1	single
Nasvi2EG001974	NA	na	588	Strong	97.5099214715743	-0.450335116133476	0.816393836339615	not regulated	NA	NA	NA	N	Insect	1	3	0	1	0	1	0	0	0	14438	1	single
Nasvi2EG001975	NA	NV10818	71	Strong	0	NA	NA	not expressed	NA	NA	NA	N	Metazoa	1	12	1	5	1	2	1	1	4	7028	1	single
Nasvi2EG001976	100123692	NV10818	882	Strong	9.46365380508924	0.191691360152162	0.928241303621382	not regulated	NA	NA	NA	N	Metazoa	1	12	1	6	1	2	1	1	5	4928	1	single
Nasvi2EG001977	100123697	NV10819	513	Strong	142.16180740528	0.760757591217424	0.6052252730104	not regulated	NA	NA	NA	N	Metazoa	1	12	1	6	1	2	1	1	3	15969	2	multi
Nasvi2EG001978	100123701	NV10820	557	Strong	878.968991471872	0.706775333946189	0.634664585670677	not regulated	NA	NA	NA	N	Metazoa	1	12	1	6	1	2	1	1	3	15969	2	multi
Nasvi2EG001979	100123704	NV10821	469	Strong	386.782394366565	0.450934557106026	0.807285855947704	not regulated	NA	NA	NA	N	Metazoa	1	12	1	6	1	2	1	1	3	7181	2	multi
Nasvi2EG001980	100533175	NV22267	370	Strong	1243.2002046282	0.294437443696285	0.883311003195283	not regulated	NA	NA	NA	N	Insect	1	12	1	6	1	2	0	0	0	3963	1	single
Nasvi2EG001981	100123710	NV10822	461	Strong	1761.71596692086	0.269867317125844	0.89179060343616	not regulated	NA	NA	NA	N	Metazoa	1	12	1	6	1	2	1	1	5	959	1	single
Nasvi2EG001982	NA	na	99	Medium-utrpoor	1.54019187481169	-0.537031523152337	NA	filtered	NA	NA	NA	N	Wasp	1	0	0	0	0	0	0	0	0	12359	1	single
Nasvi2EG001983	NA	NV22266	491	Strong	14.5711817451841	-0.328940613898757	0.884305219278112	not regulated	NA	NA	NA	N	Metazoa	1	7	1	3	1	2	0	0	4	9556	5	multi
Nasvi2EG001984	NA	na	200	Strong	12.0306402631087	-0.171808371977232	0.936425576250375	not regulated	NA	NA	NA	N	Metazoa	1	7	1	5	0	2	0	1	4	10997	2	multi
Nasvi2EG001985	100123721	NV10823	606	Strong	445.76380967907	-0.171121254265906	0.927856106419713	not regulated	NA	NA	NA	N	Metazoa	1	12	1	5	1	2	0	0	3	14942	1	single
Nasvi2EG001986	100123725	NV10824	373	Strong	1288.45850121717	0.200582634960339	0.914658093090733	not regulated	NA	NA	NA	N	Metazoa	1	12	1	6	1	2	1	1	5	10856	1	single
Nasvi2EG001987	100123728	NV10825	801	Strong	89.3484547578001	-0.339547704739457	0.865326898930198	not regulated	NA	NA	NA	N	Metazoa	1	12	1	6	1	2	1	1	5	5074	1	single
Nasvi2EG001988	100313521	NV22388	226	Strong	35.0651262061184	-0.162039207475899	0.936425576250375	not regulated	NA	NA	NA	N	Metazoa	1	12	1	5	1	2	1	1	4	1700	1	single
Nasvi2EG001989	100123733	NV10827	860	Strong	2019.6338173034	0.361169537779041	0.849814993111125	not regulated	NA	NA	NA	N	Metazoa	1	12	1	6	1	2	1	1	4	5589	1	single
Nasvi2EG001990	100114556	NV10826	161	Strong	1.00034960726372	-0.00982247691718404	NA	filtered	NA	NA	NA	N	Metazoa	1	12	1	6	1	2	1	1	4	17302	1	single
Nasvi2EG001991	NA	na	108	Medium	17.3077808075346	0.720410649204722	0.692702640743955	not regulated	NA	NA	NA	N	Wasp	1	0	0	0	0	0	0	0	0	169	1	single
Nasvi2EG001993	100123736	NV10828	416	Strong	1339.16811043352	0.0849628555233989	0.960109441967155	not regulated	NA	NA	NA	N	Metazoa	1	12	1	6	1	2	1	1	4	9384	1	single
Nasvi2EG001996	100123743	NV10829	352	Strong	116.2256692742	-0.184330436399701	0.92602196366995	not regulated	NA	NA	NA	N	Metazoa	1	12	1	6	1	2	1	1	3	1763	1	single
Nasvi2EG001997	100123746	NV10830	384	Strong	1717.80727600075	-0.0198142125828431	0.987565573374042	not regulated	NA	NA	NA	N	Metazoa	1	12	1	6	1	2	1	1	4	15936	1	single
Nasvi2EG001998	NA	NV10831	372	Strong	76.5509101923132	0.438970617771632	0.822491516162087	not regulated	NA	NA	NA	N	Metazoa	1	12	1	6	1	2	1	1	5	9811	1	single
Nasvi2EG001999	NA	NV10832	359	Strong	403.660672288939	0.246434680833979	0.900778490713715	not regulated	NA	NA	NA	N	Metazoa	1	12	1	6	1	1	0	0	3	6191	1	single
Nasvi2EG002000	100123755	NV10833	84	Strong	579.907317998963	0.127497892095454	0.948650647650688	not regulated	NA	NA	NA	N	Metazoa	1	12	1	6	0	2	1	0	4	16264	1	single
Nasvi2EG002001	100123760	NV10834	408	Strong	225.147053813503	-0.265243470166505	0.896591313654883	not regulated	NA	NA	NA	Y	Metazoa	1	12	1	6	1	2	1	1	4	3239	1	single
Nasvi2EG002002	100123763	NV10835	386	Strong	145.431865465123	0.00962282333242641	0.992804727705785	not regulated	NA	NA	NA	N	Metazoa	1	12	1	6	1	2	1	0	5	2809	1	single
Nasvi2EG002003	100123765	NV10836	772	Strong	321.566348001315	-0.435808031333078	0.816393836339615	not regulated	NA	NA	NA	N	Metazoa	1	12	1	6	1	2	1	1	5	3066	1	single
Nasvi2EG002004	NA	NV10837	530	Strong	685.265925951593	-0.061314524707859	0.976200462943659	not regulated	NA	NA	NA	N	Metazoa	1	12	1	6	1	2	1	1	3	13946	2	multi
Nasvi2EG002005	100123771	NV50031	1052	Strong	678.57808272491	0.331162115063375	0.865326898930198	not regulated	NA	NA	NA	N	Metazoa	1	12	1	6	1	2	1	1	4	9132	1	single
Nasvi2EG002006	100123775	NV50032	640	Strong	1264.51303144768	0.646902306195305	0.683839128366081	not regulated	NA	NA	NA	N	Metazoa	1	12	1	6	1	2	1	1	4	11251	1	single
Nasvi2EG002007	100679521	na	722	Medium	38.8549648276207	0.251949295680552	0.905312802003319	not regulated	NA	NA	NA	Y	Arthropod	1	12	1	6	1	2	1	1	0	14326	1	single
Nasvi2EG002008	100114594	NV10838	338	Strong	3198.30554494089	0.224873328590292	0.905449450240966	not regulated	NA	NA	NA	N	Metazoa	1	12	1	6	1	2	1	1	5	15347	1	single
Nasvi2EG002009	100123784	NV10839	211	Strong	14.0842294295243	-0.395539288845853	0.860903441155029	not regulated	NA	NA	NA	N	Metazoa	1	12	1	6	1	2	1	1	5	2937	2	multi
Nasvi2EG002010	100123786	NV10840	220	Strong	937.433361909883	-0.0676187587358323	0.972125821179211	not regulated	NA	NA	NA	N	Metazoa	1	12	1	6	1	2	1	1	5	2937	2	multi
Nasvi2EG002011	100123788	NV10841	901	Strong	187.695496502363	0.103850146672762	0.955097089350169	not regulated	NA	NA	NA	N	Metazoa	1	12	1	6	1	2	1	1	4	3747	1	single
Nasvi2EG002012	100679270	NV22389	158	Strong	5.59448025575472	-0.794675750135703	NA	filtered	NA	NA	NA	Y	Wasp	1	0	0	0	0	0	0	0	0	16516	1	single
Nasvi2EG002013	100123793	NV10842	99	Strong	254.617699763867	-0.228685117684888	0.905449450240966	not regulated	NA	NA	NA	N	Insect	1	12	1	6	1	1	0	0	0	17227	1	single
Nasvi2EG002014	100123800	NV10843	1226	Strong	2049.19747661743	0.228428503850418	0.905312802003319	not regulated	NA	NA	NA	N	Metazoa	1	12	1	6	1	2	1	1	4	10974	1	single
Nasvi2EG002016	100123804	NV10844	420	Strong	15.1374689886762	-0.60834106262671	0.761469917832917	not regulated	NA	NA	NA	Y	Metazoa	1	12	1	6	1	2	1	1	5	4129	4	multi
Nasvi2EG002017	100123806	NV10845	265	Strong	6.43616000735401	0.456114565779245	0.838114325272259	not regulated	NA	NA	NA	Y	Insect	1	12	1	5	1	2	1	0	0	13846	1	single
Nasvi2EG002018	100114629	NV10846	280	Strong	0.973904631319649	0.364529812252248	NA	filtered	NA	NA	NA	Y	Arthropod	1	12	1	6	1	2	1	1	0	12084	1	single
Nasvi2EG002019	NA	NV22390	217	Strong	1.00034960726372	-0.00982247691718404	NA	filtered	NA	NA	NA	N	Metazoa	1	0	1	0	0	0	0	0	3	9552	1	single
Nasvi2EG002020	NA	NV22390	700	Medium	1.54019187481169	-0.537031523152337	NA	filtered	NA	NA	NA	N	Hymenoptera	1	4	0	0	0	0	0	0	0	10244	1	single
Nasvi2EG002021	100114664	NV10847	253	Strong	150.755512691382	-0.727874081620511	0.634664585670677	not regulated	NA	NA	NA	N	Metazoa	1	10	1	6	1	2	1	1	5	7377	1	single
Nasvi2EG002022	100123817	NV10848	140	Strong	1045.95898370575	0.627357756996818	0.692305293208538	not regulated	NA	NA	NA	Y	Insect	1	12	0	2	1	1	0	0	0	16828	16	multi
Nasvi2EG002024	100123820	NV10849	652	Strong	939.325545533468	0.253368382417313	0.899404244873998	not regulated	NA	NA	NA	Y	Metazoa	1	12	1	6	1	2	1	1	4	5261	1	single
Nasvi2EG002025	100123822	NV10850	934	Strong	35.7636383293308	-0.579900413536279	0.761213497148043	not regulated	NA	NA	NA	N	Metazoa	1	12	1	1	0	1	1	1	2	9506	1	single
Nasvi2EG002026	NA	NV10851	427	Strong	0.486952315659824	0.198070198585142	NA	filtered	NA	NA	NA	Y	Metazoa	1	12	1	6	1	2	1	1	5	4129	4	multi
Nasvi2EG002027	NA	NV10852	429	Medium	2.00069921452744	-0.0167890417020085	NA	filtered	NA	NA	NA	Y	Metazoa	1	12	1	6	1	2	1	1	5	4129	4	multi
Nasvi2EG002028	NA	na	1351	Medium-expresste	227.259916201862	0.239011754399571	0.901757603936912	not regulated	NA	NA	NA	N	Metazoa	1	7	1	1	1	1	0	0	1	17343	52	multi
Nasvi2EG002030	100123826	NV10853	285	Strong	238.840991873922	0.372621754668756	0.846407494451221	not regulated	NA	NA	NA	Y	Metazoa	1	12	1	6	1	2	1	1	4	2865	1	single
Nasvi2EG002031	100123828	NV10854	538	Strong	436.125983791038	-0.0528485499578625	0.979817504198047	not regulated	NA	NA	NA	N	Metazoa	1	12	1	6	1	2	1	1	5	14493	1	single
Nasvi2EG002032	100114702	NV10855	123	Strong	274.279083430424	-0.908878512897316	0.427800878056607	not regulated	NA	NA	NA	N	Metazoa	1	12	1	6	1	2	1	1	5	17035	1	single
Nasvi2EG002034	100114742	NV10860	192	Strong	544.059785263189	0.345766413827555	0.859053990776153	not regulated	NA	NA	NA	N	Metazoa	1	12	1	6	1	2	1	1	5	15685	1	single
Nasvi2EG002036	NA	na	67	Medium	42.0411284810204	-0.0994424450249669	0.95747528789461	not regulated	NA	NA	NA	N	Wasp	1	0	0	0	0	0	0	0	0	5165	1	single
Nasvi2EG002039	100679718	NV10856	186	Strong	142.653319199551	0.168589753710848	0.928241303621382	not regulated	NA	NA	NA	N	Metazoa	1	12	1	6	1	2	1	1	5	17358	1	single
Nasvi2EG002042	NA	NV10856	153	Strong	5.46225537603436	0.288163571272472	NA	filtered	NA	NA	NA	N	Insect	1	4	0	0	0	1	1	0	0	6511	5	multi
Nasvi2EG002043	100123830	NV10856	531	Strong	1242.13419852894	0.0961415887568304	0.95645949516687	not regulated	NA	NA	NA	Y	Metazoa	1	12	1	6	1	2	1	1	4	16424	2	multi
Nasvi2EG002044	100123833	NV10857	475	Strong	352.858961604653	0.00413560423382391	0.996286109937208	not regulated	NA	NA	NA	N	Metazoa	1	12	1	6	1	2	1	1	5	1249	5	multi
Nasvi2EG002045	100123836	NV10858	496	Strong	542.69011788843	-0.52613401854854	0.761469917832917	not regulated	NA	NA	NA	N	Metazoa	1	12	1	6	1	2	1	1	5	1249	5	multi
Nasvi2EG002046	NA	NV10859	320	Medium	1.00034960726372	-0.00982247691718404	NA	filtered	NA	NA	NA	N	Metazoa	1	0	0	0	0	2	0	0	1	3413	1	single
Nasvi2EG002047	NA	NV22265	199	Medium	4.594130648491	-0.878908506948897	NA	filtered	NA	NA	NA	N	Wasp	1	0	0	0	0	0	0	0	0	2548	1	single
Nasvi2EG002048	100123845	NV10861	740	Strong	202.304065972157	0.253544304718693	0.899898194385952	not regulated	NA	NA	NA	Y	Metazoa	1	8	1	2	1	2	1	1	3	4139	1	single
Nasvi2EG002049	100123849	NV10862	336	Strong	914.259355921376	0.360140112013195	0.849928577800144	not regulated	NA	NA	NA	Y	Metazoa	1	12	1	6	1	2	1	1	5	3792	1	single
Nasvi2EG002050	100123853	NV10863	312	Strong	6.10787754735862	-0.870725817305841	0.582721263932109	not regulated	NA	NA	NA	N	Metazoa	1	11	1	6	1	2	1	0	3	8926	2	multi
Nasvi2EG002051	100123855	NV10864	1288	Strong	1360.65602123166	-0.00807219389601937	0.993029209260515	not regulated	NA	NA	NA	N	Metazoa	1	12	1	6	1	2	1	1	4	15865	1	single
Nasvi2EG002052	100123862	NV50033	481	Strong	71.1679897441111	0.340101642846391	0.86649665525903	not regulated	NA	NA	NA	N	Metazoa	1	12	1	6	1	2	1	1	4	8101	1	single
Nasvi2EG002053	NA	na	473	Medium	3.43511118556284	0.64636146886963	NA	filtered	NA	NA	NA	N	Metazoa	1	12	1	6	1	2	1	1	3	9556	5	multi
Nasvi2EG002055	NA	na	110	Weak	1.02679458320779	-0.385893001666893	NA	filtered	NA	NA	NA	N	Wasp	1	0	0	0	0	0	0	0	0	12433	1	single
Nasvi2EG002056	NA	NV22391	127	Strong	5.94920769169418	0.375442042100684	NA	filtered	NA	NA	NA	N	Wasp	1	0	0	0	0	0	0	0	0	15515	1	single
Nasvi2EG002057	NA	na	88	Strong	9.46365380508924	0.191691360152162	0.928241303621382	not regulated	NA	NA	NA	N	Wasp	1	0	0	0	0	0	0	0	0	11964	1	single
Nasvi2EG002058	NA	NV22392	250	Strong	20.2823846533817	0.718986872713686	0.692305293208538	not regulated	NA	NA	NA	N	Wasp	1	0	0	0	0	0	0	0	0	14412	1	single
Nasvi2EG002059	NA	na	168	Strong	102.941172393054	0.409949506269291	0.838114325272259	not regulated	NA	NA	NA	N	Wasp	1	0	0	0	0	0	0	0	0	8243	1	single
Nasvi2EG002060	NA	na	81	Weak-utrpoor	0	NA	NA	not expressed	NA	NA	NA	N	Wasp	1	0	0	0	0	0	0	0	0	13514	1	single
Nasvi2EG002061	100680117	NV22264	320	Strong	1.46085694697947	0.508328969732825	NA	filtered	NA	NA	NA	N	Wasp	1	0	0	0	0	0	0	0	0	1914	1	single
Nasvi2EG002062	NA	NV22392	520	Medium	1.48730192292355	0.157844279349928	NA	filtered	NA	NA	NA	N	Metazoa	1	8	1	6	1	2	0	0	1	1552	1	single
Nasvi2EG002063	100123876	NV10865	414	Strong	20.0334371212185	-0.135490637016284	0.95155740754035	not regulated	NA	NA	NA	Y	Wasp	1	0	0	0	0	0	0	0	0	5912	30	multi
Nasvi2EG002064	100680192	NV22393	423	Strong	10.1357209523576	-0.802959274583235	0.643073055148638	not regulated	NA	NA	NA	Y	Wasp	1	0	0	0	0	0	0	0	0	5912	30	multi
Nasvi2EG002065	100680229	na	408	Strong	439.629487155767	-0.147665144118158	0.936425576250375	not regulated	NA	NA	NA	Y	Wasp	1	0	0	0	0	0	0	0	0	5912	30	multi
Nasvi2EG002066	100123883	NV10866	1583	Strong	710.00383310369	-0.205707405607972	0.912694031295561	not regulated	NA	NA	NA	Y	Metazoa	1	12	1	6	1	2	1	1	4	617	1	single
Nasvi2EG002068	100114777	NV10867	191	Strong	126.837399793551	-0.572129319987579	0.736571983021633	not regulated	NA	NA	NA	N	Wasp	1	0	0	0	0	0	0	0	0	10417	1	single
Nasvi2EG002069	100123888	NV10868	513	Strong	1613.77091684532	-0.0173268004104628	0.989025831932981	not regulated	NA	NA	NA	N	Metazoa	1	12	1	6	1	2	1	1	5	16324	1	single
Nasvi2EG002071	100123892	NV10869	642	Strong	494.972438536656	0.0593684228762894	0.97768739182881	not regulated	NA	NA	NA	N	Metazoa	1	12	1	6	1	2	1	1	3	5182	1	single
Nasvi2EG002072	100123895	NV10870	365	Strong	278.101750297926	-0.357575086306864	0.85175162394334	not regulated	NA	NA	NA	N	Metazoa	1	12	1	6	1	2	1	1	5	15334	1	single
Nasvi2EG002073	100679726	NV10871	667	Strong	1.51374689886762	-0.185177506088937	NA	filtered	non-canonical recognition	hmm	CTL domain HMM	N	Metazoa	1	2	0	1	1	0	0	0	1	1476	1	single
Nasvi2EG002074	100123899	NV10871	343	Medium	6.0285426195264	-0.234011615629017	NA	filtered	NA	NA	NA	N	Metazoa	1	12	1	6	1	2	1	1	4	11917	1	single
Nasvi2EG002075	100123902	NV10872	395	Strong	0.486952315659824	0.198070198585142	NA	filtered	NA	NA	NA	N	Insect	1	12	0	0	1	0	0	0	0	8250	2	multi
Nasvi2EG002076	NA	NV10872	520	Strong	3.00104882179116	-0.0220108349274719	NA	filtered	NA	NA	NA	N	Metazoa	1	12	1	1	1	2	1	1	4	8250	2	multi
Nasvi2EG002078	NA	na	71	Medium-utrpoor	0	NA	NA	not expressed	NA	NA	NA	N	Wasp	1	0	0	0	0	0	0	0	0	7130	1	single
Nasvi2EG002079	100123905	NV10873	295	Strong	9.02959144131757	-0.1961906881486	0.927856106419713	not regulated	NA	NA	NA	N	Metazoa	1	12	1	4	1	2	1	1	4	4755	1	single
Nasvi2EG002081	100114814	NV10874	83	Strong	11.3321281398963	0.877511049217209	0.59065968115251	not regulated	AMP	amp pub	Nasonin-8 from Tian et al 2010	Y	Wasp	1	0	0	0	0	0	0	0	0	368	1	single
Nasvi2EG002082	100680437	NV22263	319	Strong	167.164164316818	-0.108326571533923	0.954635173586335	not regulated	NA	NA	NA	N	Wasp	1	0	0	0	0	0	0	0	0	2442	1	single
Nasvi2EG002083	NA	NV22262	285	Weak	1.00034960726372	-0.00982247691718404	NA	filtered	NA	NA	NA	N	Insect	1	3	0	0	0	1	0	0	0	12014	1	single
Nasvi2EG002084	100114855	NV10875	211	Strong	6823.52145550417	-0.251215745055091	0.899898194385952	not regulated	NA	NA	NA	N	Metazoa	1	12	1	6	1	2	1	1	5	6264	1	single
Nasvi2EG002085	100123913	NV10876	413	Strong	241.760881976436	-0.462965690558083	0.806706895147535	not regulated	NA	NA	NA	N	Metazoa	1	12	1	6	0	2	1	1	4	4153	1	single
Nasvi2EG002086	100123916	NV10877	407	Strong	1.51374689886762	-0.185177506088937	NA	filtered	NA	NA	NA	N	Metazoa	1	12	1	6	1	2	1	1	5	8677	1	single
Nasvi2EG002087	100123918	NV10878	660	Strong	103.326904283548	-0.282079822508195	0.89179060343616	not regulated	NA	NA	NA	N	Metazoa	1	12	1	6	1	2	1	1	4	10450	1	single
Nasvi2EG002088	100123920	NV10879	703	Strong	728.479752331375	-0.431509011172235	0.816472375735068	not regulated	NA	NA	NA	N	Metazoa	1	12	1	4	1	1	1	0	3	13839	2	multi
Nasvi2EG002089	100114895	NV10880	487	Strong	1146.06051281984	0.332511889192241	0.865326898930198	not regulated	NA	NA	NA	N	Metazoa	1	12	1	6	1	2	1	1	4	6146	1	single
Nasvi2EG002090	100123925	NV10881	70	Strong	1173.60979448351	0.320356373590954	0.86649665525903	not regulated	NA	NA	NA	N	Hymenoptera	1	6	0	0	0	0	0	0	0	16833	1	single
Nasvi2EG002092	100123927	NV10882	819	Strong	107.546245790211	0.703463863969354	0.647862431419962	not regulated	NA	NA	NA	Y	Metazoa	1	12	1	6	1	2	1	1	4	10638	1	single
Nasvi2EG002093	NA	NV22395	543	Strong	10.0299410485813	-0.186972584303545	0.930673361421154	not regulated	NA	NA	NA	N	Metazoa	1	12	1	6	1	2	1	1	4	9569	147	multi
Nasvi2EG002094	NA	na	215	Medium	0	NA	NA	not expressed	NA	NA	NA	Y	Wasp	1	0	0	0	0	0	0	0	0	970	1	single
Nasvi2EG002095	100123933	NV10883	421	Strong	826.785758768438	0.611116959518933	0.701703356804752	not regulated	NA	NA	NA	N	Metazoa	1	12	1	5	1	1	1	1	4	8127	1	single
Nasvi2EG002096	NA	na	141	Medium-utrpoor	6.0285426195264	-0.234011615629017	NA	filtered	NA	NA	NA	N	Wasp	1	0	0	0	0	0	0	0	0	6090	1	single
Nasvi2EG002097	NA	NV10884	51	Strong	43.9779949949932	-0.886751210531351	0.527562356683013	not regulated	NA	NA	NA	N	Insect	1	11	0	5	0	1	1	0	0	13640	1	single
Nasvi2EG002098	100123935	NV10884	733	Strong	1043.79140757406	0.308732381719301	0.878403995676185	not regulated	NA	NA	NA	N	Metazoa	1	12	1	6	1	2	1	1	4	12003	1	single
Nasvi2EG002100	100123938	NV10885	327	Strong	159.01364035171	0.220576723340176	0.907980280413964	not regulated	NA	NA	NA	N	Insect	1	12	1	6	1	2	1	0	0	16135	2	multi
Nasvi2EG002101	100123941	NV10886	697	Strong	324.049440052891	-0.16892449499033	0.927856106419713	not regulated	NA	NA	NA	Y	Metazoa	1	12	1	3	1	1	1	1	4	69	1	single
Nasvi2EG002102	NA	NV22396	336	Strong	11.3850180917845	0.57815754956373	0.777886148994101	not regulated	NA	NA	NA	N	Wasp	1	0	0	0	0	0	0	0	0	13643	1	single
Nasvi2EG002103	NA	NV22397	709	Strong	104.137579580592	0.651129034114546	0.692305293208538	not regulated	NA	NA	NA	N	Insect	1	1	0	0	0	1	0	0	0	16031	1	single
Nasvi2EG002104	100677981	NV22261	568	Strong	71.9458367951557	0.0315676470680941	0.98138513086602	not regulated	NA	NA	NA	N	Wasp	1	0	0	0	0	0	0	0	0	1161	1	single
Nasvi2EG002105	100123949	NV10887	579	Strong	215.551175128693	-0.238728908409929	0.90241005585354	not regulated	NA	NA	NA	N	Metazoa	1	12	1	6	1	2	1	1	5	3784	1	single
Nasvi2EG002106	100123952	NV10888	456	Strong	34.8690686258434	-0.837378190083648	0.583500178564648	not regulated	NA	NA	NA	N	Insect	1	5	0	0	0	1	0	0	0	14170	1	single
Nasvi2EG002107	100123955	NV10889	721	Strong	94.7842651578904	-0.267605267776265	0.898904655109842	not regulated	NA	NA	NA	N	Metazoa	1	12	1	6	1	2	1	1	5	4053	1	single
Nasvi2EG002108	100123958	NV10890	295	Medium	3.56733606528321	-0.694176481681298	NA	filtered	NA	NA	NA	N	Metazoa	1	12	1	6	1	2	1	1	5	16479	1	single
Nasvi2EG002109	100286827	NV22260	254	Strong	6.56838488707437	-0.521743411423118	0.806878147368383	not regulated	NA	NA	NA	N	Metazoa	1	12	1	6	1	2	1	1	5	2316	1	single
Nasvi2EG002110	100123963	NV10891	249	Strong	675.82142195667	0.492535381979418	0.778473327998235	not regulated	NA	NA	NA	Y	Metazoa	1	11	1	6	1	2	1	1	4	1768	1	single
Nasvi2EG002111	NA	NV10892	325	Strong	3.94850847716674	0.474637524937944	NA	filtered	NA	NA	NA	N	Metazoa	1	11	1	5	1	2	1	1	3	2019	1	single
Nasvi2EG002112	100123967	NV10893	473	Strong	848.604687713743	0.10781708613888	0.954635173586335	not regulated	canonical recognition	blastp	GNBP3	Y	Insect	1	12	1	6	1	2	0	0	0	1597	2	multi
Nasvi2EG002113	100680177	NV22398	83	Strong	12.136420166885	-0.710285253773763	0.706402880476699	not regulated	NA	NA	NA	Y	Insect	1	10	1	6	1	1	0	0	0	8596	1	single
Nasvi2EG002114	100114944	NV10894	78	Strong-expertchoice	37.9868401000773	-0.000234149714967131	0.999706389525954	not regulated	NA	NA	NA	Y	Insect	1	10	1	5	1	1	0	0	0	14978	1	single
Nasvi2EG002115	100123968	NV50034	855	Strong	600.427707435841	0.119345389074817	0.95155740754035	not regulated	NA	NA	NA	N	Metazoa	1	12	1	6	1	2	1	1	5	6563	1	single
Nasvi2EG002116	NA	NV50034	183	Medium	443.920868424485	0.975822027016218	0.337131729293048	not regulated	NA	NA	NA	N	Wasp	1	0	0	0	0	0	0	0	0	5677	1	single
Nasvi2EG002117	100123969	NV10895	341	Strong	520.624065202407	0.602472893626072	0.712573303717291	not regulated	NA	NA	NA	N	Metazoa	1	12	1	6	1	2	1	1	4	9651	1	single
Nasvi2EG002118	NA	NV10895	104	Medium	5.59448025575472	-0.794675750135703	NA	filtered	NA	NA	NA	N	Wasp	1	0	0	0	0	0	0	0	0	2576	1	single
Nasvi2EG002119	100123971	NV10896	249	Strong	459.920990766371	-0.471768041176573	0.79380628929714	not regulated	NA	NA	NA	N	Metazoa	1	12	1	6	1	2	1	1	5	10882	1	single
Nasvi2EG002120	100123972	NV10897	1100	Strong-expertchoice	272.143423649009	0.230807580450505	0.905312802003319	not regulated	NA	NA	NA	N	Metazoa	1	12	1	6	1	2	1	1	4	11820	1	single
Nasvi2EG002121	100123974	NV10898	682	Strong-expertchoice	1264.73826969106	0.421550720746357	0.822491516162087	not regulated	NA	NA	NA	Y	Metazoa	1	12	1	6	1	2	1	1	4	16825	1	single
Nasvi2EG002122	100114985	NV10900	1008	Strong	2728.19959085317	0.0565651786470501	0.979005981087308	not regulated	NA	NA	NA	N	Metazoa	1	12	0	6	1	2	1	1	5	811	1	single
Nasvi2EG002123	NA	NV10899	316	Medium	3.00104882179116	-0.0220108349274719	NA	filtered	NA	NA	NA	Y	Metazoa	1	12	1	6	1	2	1	1	4	8883	1	single
Nasvi2EG002124	100115021	NV10901	87	Strong	0	NA	NA	not expressed	NA	NA	NA	N	Metazoa	1	12	1	6	1	2	1	1	5	5489	1	single
Nasvi2EG002125	100123980	NV10902	1089	Strong	815.152705040213	-0.0446757736260586	0.98138513086602	not regulated	NA	NA	NA	N	Metazoa	1	12	1	6	1	2	1	1	5	13107	1	single
Nasvi2EG002126	100123982	NV10903	656	Strong	291.738238927845	0.475229186796063	0.79380628929714	not regulated	NA	NA	NA	N	Metazoa	1	12	1	6	1	2	1	1	5	10298	1	single
Nasvi2EG002127	100123985	NV10904	288	Strong	277.916635466317	-0.301810720739082	0.883143764321892	not regulated	NA	NA	NA	N	Metazoa	1	12	1	6	1	2	1	1	5	11029	1	single
Nasvi2EG002128	100123988	NV10905	475	Strong	174.918013642764	-0.223713898442304	0.906560888430777	not regulated	signaling	blastp	tamo	N	Arthropod	1	4	0	2	0	0	1	1	0	12288	1	single
Nasvi2EG002129	100115051	NV10906	52	Strong	650.271015716085	0.192307899286771	0.919970061105684	not regulated	NA	NA	NA	N	Metazoa	1	10	1	5	1	1	0	0	2	578	1	single
Nasvi2EG002130	100123991	NV10907	515	Strong	48.5721256434842	-0.978066667104545	0.423014045548902	not regulated	NA	NA	NA	N	Metazoa	1	12	1	6	1	2	1	1	5	16561	1	single
Nasvi2EG002131	100123993	NV10908	534	Strong	1007.65389199862	-0.0418437904042388	0.98138513086602	not regulated	NA	NA	NA	Y	Metazoa	1	12	1	6	1	2	1	1	5	11141	1	single
Nasvi2EG002132	100115084	NV10909	245	Strong	290.762510505081	-0.245587132927577	0.901194439269401	not regulated	NA	NA	NA	N	Metazoa	1	12	1	6	1	2	1	1	5	836	1	single
Nasvi2EG002133	NA	na	53	Medium-utrpoor	0	NA	NA	not expressed	NA	NA	NA	N	Wasp	1	0	0	0	0	0	0	0	0	1906	1	single
Nasvi2EG002134	100123995	NV50035	2794	Strong	1061.77399121603	0.0278417581626165	0.982007933907866	not regulated	NA	NA	NA	N	Metazoa	1	12	1	6	1	2	1	1	4	9735	1	single
Nasvi2EG002135	100123997	NV10910	1843	Strong	651.306929256515	-0.0682077128162251	0.971805174026502	not regulated	NA	NA	NA	N	Metazoa	1	12	1	3	1	2	1	1	3	6063	1	single
Nasvi2EG002136	100124000	NV10911	517	Strong	474.700996631941	0.11055493373596	0.953007806328234	not regulated	NA	NA	NA	N	Metazoa	1	12	1	6	1	2	1	1	4	639	1	single
Nasvi2EG002137	100187595	NV10912	384	Strong	147.421621930984	-0.261081585538037	0.899404244873998	not regulated	NA	NA	NA	N	Metazoa	1	12	1	0	1	1	1	1	3	7723	1	single
Nasvi2EG002138	100124003	NV10912	392	Strong	189.647865243613	-0.30912775312699	0.880567963089109	not regulated	NA	NA	NA	N	Metazoa	1	12	1	6	1	2	1	1	4	10091	1	single
Nasvi2EG002139	100124004	NV10913	281	Strong	64.3023268515965	-1.07084532387681	0.301847921388395	not regulated	NA	NA	NA	N	Metazoa	1	8	1	6	1	2	1	1	4	11522	1	single
Nasvi2EG002140	100115115	NV10914	145	Strong	215.238394895976	-0.507930143379498	0.777886148994101	not regulated	NA	NA	NA	N	Metazoa	1	12	1	6	1	2	1	1	4	15422	1	single
Nasvi2EG002141	100124006	NV10915	588	Strong	279.954722405455	-0.162627449784462	0.930673361421154	not regulated	NA	NA	NA	N	Metazoa	1	12	1	6	1	2	1	1	4	9625	1	single
Nasvi2EG002142	100115149	NV10916	281	Strong	3476.78117248492	0.655430086086117	0.674928078578045	not regulated	NA	NA	NA	N	Insect	1	12	1	0	0	0	1	0	0	13230	1	single
Nasvi2EG002143	NA	na	67	Strong	48.715293271871	-0.365414690801076	0.861442329745549	not regulated	NA	NA	NA	N	Wasp	1	0	0	0	0	0	0	0	0	16385	1	single
Nasvi2EG002146	100124007	NV10917	155	Strong	374.67880244568	0.85268502065978	0.495026185672489	not regulated	NA	NA	NA	N	Insect	1	11	1	6	1	0	1	0	0	5019	1	single
Nasvi2EG002147	100124008	NV10918	238	Strong	2200.3223070763	-0.174634977983616	0.92602196366995	not regulated	NA	NA	NA	N	Metazoa	1	12	1	6	1	2	1	1	4	12438	1	single
Nasvi2EG002148	NA	NV10919	209	Strong	70.3044244951788	-0.979555269332597	0.393384563289355	not regulated	NA	NA	NA	N	Metazoa	1	11	1	6	1	2	1	0	4	11909	1	single
Nasvi2EG002149	NA	NV10920	103	Strong	1.46085694697947	0.508328969732825	NA	filtered	NA	NA	NA	N	Metazoa	1	11	0	4	0	0	1	1	3	4143	1	single
Nasvi2EG002150	100124015	NV10921	327	Strong	1128.86945466475	0.352528631693766	0.85175162394334	not regulated	NA	NA	NA	N	Metazoa	1	12	1	6	1	2	1	0	5	9596	1	single
Nasvi2EG002151	NA	NV10922	944	Strong	1384.13642418283	0.545706890482083	0.742849812662614	not regulated	signaling	blastp	srp	N	Metazoa	1	12	0	0	1	0	0	0	4	16911	1	single
Nasvi2EG002156	NA	na	76	Strong	3.40866620961877	0.939300772495386	NA	filtered	NA	NA	NA	N	Wasp	1	0	0	0	0	0	0	0	0	7467	1	single
Nasvi2EG002157	100124018	NV10923	969	Strong	139.387820618319	0.329006690317022	0.867418805504882	not regulated	NA	NA	NA	N	Wasp	1	0	0	0	0	0	0	0	0	10613	4	multi
Nasvi2EG002158	NA	NV10923	859	Strong	65.049169448086	-0.0859955075598834	0.961504640756482	not regulated	NA	NA	NA	N	Wasp	1	0	0	0	0	0	0	0	0	10613	4	multi
Nasvi2EG002159	NA	na	76	Strong-expresste	1.54019187481169	-0.537031523152337	NA	filtered	NA	NA	NA	N	Hymenoptera	1	3	0	0	0	0	0	0	0	14975	1	single
Nasvi2EG002160	100680398	NV10923	860	Strong	31.5771250686674	-0.202425704796775	0.92455290287189	not regulated	NA	NA	NA	Y	Wasp	1	0	0	0	0	0	0	0	0	10613	4	multi
Nasvi2EG002161	100678700	NV10923	725	Strong	50.726935235065	0.387265953692771	0.85175162394334	not regulated	NA	NA	NA	N	Wasp	1	0	0	0	0	0	0	0	0	10613	4	multi
Nasvi2EG002162	100124020	NV10924	739	Strong	448.233223294813	0.587584506533262	0.725149300440163	not regulated	NA	NA	NA	N	Metazoa	1	12	1	2	1	1	1	0	4	13012	1	single
Nasvi2EG002163	100124023	NV10925	564	Medium	6.35682507952179	1.10814021194159	0.33838686173428	not regulated	NA	NA	NA	N	Arthropod	1	12	1	6	1	2	1	1	0	214	17	multi
Nasvi2EG002164	NA	NV10926	1975	Medium	2.97460384584709	0.256857682022865	NA	filtered	NA	NA	NA	N	Metazoa	1	12	1	6	1	2	1	1	4	6602	4	multi
Nasvi2EG002165	NA	NV10927	858	Strong	38.3151225600727	0.333782795261839	0.880197278651766	not regulated	NA	NA	NA	N	Metazoa	1	12	1	6	1	2	1	1	4	15884	1	single
Nasvi2EG002167	NA	NV10927	614	Strong	155.768203476367	-0.433785872726895	0.822491516162087	not regulated	NA	NA	NA	N	Metazoa	1	12	1	6	1	2	1	1	4	16418	2	multi
Nasvi2EG002168	100678737	NV22399	2005	Strong	797.995387026843	-0.506232042943406	0.770516651960342	not regulated	NA	NA	NA	N	Metazoa	1	12	1	6	1	2	1	1	4	6602	4	multi
Nasvi2EG002169	NA	na	169	Strong	0.513397291603897	-0.210132546145937	NA	filtered	NA	NA	NA	N	Insect	1	4	0	0	0	1	0	0	0	6511	5	multi
Nasvi2EG002170	NA	na	169	Strong	0	NA	NA	not expressed	NA	NA	NA	N	Insect	1	4	0	0	0	1	0	0	0	6511	5	multi
Nasvi2EG002171	NA	NV22400	110	Strong	7.08178217867827	-0.598621478651828	0.761652131734998	not regulated	NA	NA	NA	N	Insect	1	4	0	0	0	0	1	0	0	2100	1	single
Nasvi2EG002172	NA	NV22401	214	Medium	0	NA	NA	not expressed	NA	NA	NA	N	Hymenoptera	1	4	0	0	0	0	0	0	0	6511	5	multi
Nasvi2EG002173	100124032	NV10928	442	Strong	37.0658254206458	-0.157101648778388	0.940793226551655	not regulated	NA	NA	NA	N	Metazoa	1	12	1	1	1	0	1	0	3	1683	1	single
Nasvi2EG002174	100115182	NV10929	217	Strong	28432.240198925	0.0347946206036745	0.98138513086602	not regulated	NA	NA	NA	N	Metazoa	1	12	1	6	1	2	1	1	5	1301	1	single
Nasvi2EG002175	100124033	NV10930	1140	Strong	12.0041952871647	-0.0413535286662327	0.98138513086602	not regulated	NA	NA	NA	Y	Arthropod	1	12	1	6	1	2	1	1	0	5854	1	single
Nasvi2EG002176	NA	na	230	Weak	0	NA	NA	not expressed	NA	NA	NA	N	Hymenoptera	1	3	0	0	0	0	0	0	0	7798	1	single
Nasvi2EG002177	100678840	NV22402	346	Strong	75.0681677480007	-0.638358280057672	0.709343367457229	not regulated	NA	NA	NA	N	Arthropod	1	12	1	6	1	1	1	1	0	13025	1	single
Nasvi2EG002178	100678871	na	253	Strong	80.0808585329859	-0.107202314908476	0.955097089350169	not regulated	NA	NA	NA	N	Metazoa	1	11	1	6	1	2	1	1	3	13454	4	multi
Nasvi2EG002180	NA	na	212	Medium	7.18756208245456	-1.47407005848631	0.0743249558844592	repressed	NA	NA	NA	N	Metazoa	1	1	0	1	1	1	1	0	1	9459	1	single
Nasvi2EG002181	100124037	NV10931	1086	Strong	685.813063384919	-0.628403023981918	0.692305293208538	not regulated	NA	NA	NA	N	Metazoa	1	2	1	5	1	1	0	0	3	5907	1	single
Nasvi2EG002182	NA	na	66	Strong	3.48800113745099	0.106542667598972	NA	filtered	NA	NA	NA	N	Wasp	1	0	0	0	0	0	0	0	0	8711	1	single
Nasvi2EG002183	100677884	NV22259	649	Strong	89.8946802954035	1.00976366540251	0.344970006353095	not regulated	NA	NA	NA	N	Metazoa	1	11	1	1	1	1	1	1	3	9894	1	single
Nasvi2EG002188	NA	na	80	Weak-utrpoor	1.48730192292355	0.157844279349928	NA	filtered	NA	NA	NA	N	Wasp	1	0	0	0	0	0	0	0	0	10595	1	single
Nasvi2EG002190	NA	na	123	Medium	128.489754842195	0.293469152490669	0.884305219278112	not regulated	NA	NA	NA	N	Hymenoptera	1	5	0	0	0	0	0	0	0	728	1	single
Nasvi2EG002192	100124041	NV10933	443	Strong	335.229281607178	0.285350873916564	0.884305219278112	not regulated	NA	NA	NA	N	Metazoa	1	12	1	6	1	2	1	1	5	9179	1	single
Nasvi2EG002194	NA	na	85	Strong	1.00034960726372	-0.00982247691718404	NA	filtered	NA	NA	NA	N	Insect	1	12	0	1	1	0	0	0	0	14603	1	single
Nasvi2EG002195	100115221	NV10934	231	Strong	136.433278478361	-0.594321736698083	0.72908880183907	not regulated	NA	NA	NA	N	Metazoa	1	11	1	6	1	2	1	1	5	6143	2	multi
Nasvi2EG002196	NA	NV22403	263	Medium	0	NA	NA	not expressed	NA	NA	NA	N	Metazoa	1	12	0	0	0	1	0	0	2	15187	5	multi
Nasvi2EG002197	NA	NV10935	325	Strong	0.513397291603897	-0.210132546145937	NA	filtered	NA	NA	NA	N	Metazoa	1	12	1	6	1	2	1	1	4	5614	1	single
Nasvi2EG002198	100124046	NV10936	1219	Strong	1458.69119463923	0.481953796646619	0.783885842067448	not regulated	NA	NA	NA	N	Metazoa	1	12	1	6	1	2	1	1	4	10909	1	single
Nasvi2EG002199	100679296	na	240	Strong	60.2480384706534	-1.05891514707606	0.321319991222873	not regulated	NA	NA	NA	N	Metazoa	1	11	1	6	1	2	1	1	5	6143	2	multi
Nasvi2EG002202	100124048	NV10937	359	Strong	3600.16704696991	0.412690102067365	0.822491516162087	not regulated	NA	NA	NA	N	Metazoa	1	12	1	6	1	1	1	1	4	1584	1	single
Nasvi2EG002203	NA	na	78	Strong	1222.01595510555	-0.410001961351061	0.825493531779049	not regulated	NA	NA	NA	N	Wasp	1	0	0	0	0	0	0	0	0	3106	1	single
Nasvi2EG002204	100677916	NV22258	329	Strong	65.7741265472424	-0.354478282040093	0.865326898930198	not regulated	protease	hmm	CLIP domain HMM	Y	Metazoa	1	12	1	6	1	2	1	1	3	4258	1	single
Nasvi2EG002205	100124049	NV10938	416	Strong	2104.42552913732	0.353677407945247	0.85175162394334	not regulated	protease	hmm	CLIP domain HMM	Y	Metazoa	1	12	1	6	1	2	1	1	3	1954	1	single
Nasvi2EG002206	100115262	NV10939	234	Strong	2044.2239973485	-0.26424054360166	0.89561134749601	not regulated	NA	NA	NA	N	Metazoa	1	12	1	6	1	2	1	1	5	835	1	single
Nasvi2EG002207	100115296	NV10940	437	Strong	148.252358933917	-0.445131693000662	0.816099152109487	not regulated	NA	NA	NA	N	Metazoa	1	12	1	6	1	2	1	1	5	9734	1	single
Nasvi2EG002208	NA	NV10941	334	Strong	4.46190576877064	0.325243734249164	NA	filtered	NA	NA	NA	N	Metazoa	1	12	1	6	1	2	1	1	4	9867	82	multi
Nasvi2EG002209	NA	NV10942	691	Strong	784.36984114559	0.814377801473786	0.527562356683013	not regulated	non-canonical recognition	blastp	modSP	Y	Metazoa	1	12	1	6	1	2	1	1	3	14187	2	multi
Nasvi2EG002210	100124054	NV10943	440	Strong	254.066914747652	-0.377015779611562	0.84386474501599	not regulated	NA	NA	NA	N	Metazoa	1	12	1	6	0	2	1	1	5	15241	1	single
Nasvi2EG002211	100115333	NV10944	477	Strong	7465.72219407871	0.380901388954309	0.840299573645866	not regulated	NA	NA	NA	N	Metazoa	1	12	1	6	1	2	1	1	5	16294	1	single
Nasvi2EG002212	100124056	NV10945	235	Strong	130.28345372778	-0.204173300360671	0.915084305235837	not regulated	NA	NA	NA	N	Metazoa	1	12	1	6	1	2	1	1	5	10645	1	single
Nasvi2EG002213	NA	na	52	MediumPartial-partof-Nasvi2EG002214t1	69.5749079174113	0.455951727086386	0.81764866580417	not regulated	NA	NA	NA	N	Wasp	1	0	0	0	0	0	0	0	0	15272	1	single
Nasvi2EG002214	100124058	NV10946	469	Strong	7333.820125444	-0.0100821955728061	0.992647485548037	not regulated	NA	NA	NA	N	Metazoa	1	12	1	6	1	2	1	1	5	6044	1	single
Nasvi2EG002217	NA	na	59	Strong-utrpoor	22.4946436754617	-0.0076385846025633	0.994368666815123	not regulated	NA	NA	NA	N	Wasp	1	0	0	0	0	0	0	0	0	5231	1	single
Nasvi2EG002219	100124059	NV10947	298	Strong	132.649823126914	0.185179741396193	0.925143997495467	not regulated	NA	NA	NA	N	Metazoa	1	12	1	6	1	2	1	1	4	12026	1	single
Nasvi2EG002220	NA	NV10948	149	Medium	0	NA	NA	not expressed	NA	NA	NA	N	Wasp	1	0	0	0	0	0	0	0	0	5504	1	single
Nasvi2EG002221	100124060	NV10948	396	Strong	0.513397291603897	-0.210132546145937	NA	filtered	NA	NA	NA	N	Metazoa	1	11	1	5	1	1	1	1	4	16433	1	single
Nasvi2EG002222	100124062	NV10949	343	Strong	306.001199918922	-0.0291185559952432	0.98190527493341	not regulated	NA	NA	NA	N	Metazoa	1	12	1	6	1	2	1	1	5	11700	1	single
Nasvi2EG002223	100124064	NV10950	710	Strong	1280.28153227612	0.246590103350277	0.899898194385952	not regulated	NA	NA	NA	N	Metazoa	1	12	1	6	1	2	1	1	4	6750	1	single
Nasvi2EG002226	100124066	NV10951	180	Strong	3051.18028911963	0.451216488854016	0.806878147368383	not regulated	NA	NA	NA	N	Metazoa	1	11	0	0	0	1	0	0	3	5167	1	single
Nasvi2EG002227	NA	na	310	Medium	6.05498759547047	-0.438980640442438	0.840299573645866	not regulated	NA	NA	NA	N	Metazoa	1	2	0	3	0	0	0	0	2	8934	1	single
Nasvi2EG002228	NA	na	123	Strong	2.54054148207541	-0.469523790868136	NA	filtered	NA	NA	NA	N	Wasp	1	0	0	0	0	0	0	0	0	12595	1	single
Nasvi2EG002229	NA	na	249	Strong	18.546135198295	-0.187655088952048	0.928241303621382	not regulated	NA	NA	NA	N	Metazoa	1	9	1	1	0	2	1	0	3	6535	1	single
Nasvi2EG002230	NA	na	80	Medium-utrpoor	8.54263912565774	-0.284008387459418	0.901194439269401	not regulated	NA	NA	NA	N	Wasp	1	0	0	0	0	0	0	0	0	4612	1	single
Nasvi2EG002231	100679850	NV22257	373	Strong	192.047062888746	0.602841826770115	0.720766755010381	not regulated	NA	NA	NA	N	Metazoa	1	11	0	5	0	0	0	0	1	15998	1	single
Nasvi2EG002232	100124068	NV10952	186	Strong	14.9787991330117	0.066939838352972	0.978850826237034	not regulated	NA	NA	NA	N	Metazoa	1	12	1	6	1	2	1	1	5	2024	5	multi
Nasvi2EG002233	100124069	NV10953	1175	Strong	269.364877383437	0.3197585670786	0.870773533467815	not regulated	NA	NA	NA	N	Metazoa	1	12	1	6	1	2	1	1	5	3151	2	multi
Nasvi2EG002234	100124071	NV10954	370	Strong	238.951331256309	-0.0119647948219531	0.991529568078731	not regulated	NA	NA	NA	Y	Metazoa	1	12	1	6	1	2	1	1	4	9922	1	single
Nasvi2EG002237	100115368	NV10955	420	Strong	3344.53805485012	-0.281565942541876	0.884305219278112	not regulated	NA	NA	NA	N	Metazoa	1	12	1	6	1	2	1	1	3	14858	1	single
Nasvi2EG002238	100124073	NV10956	429	Strong	103.183736655161	-0.569055865702921	0.744849403521577	not regulated	NA	NA	NA	N	Metazoa	1	12	1	6	1	2	1	1	5	17026	1	single
Nasvi2EG002239	NA	NV10957	1596	Strong	474.579714500887	0.219654432848698	0.906560888430777	not regulated	NA	NA	NA	Y	Metazoa	1	12	1	5	1	2	1	1	3	6149	1	single
Nasvi2EG002240	100678035	NV10957	507	Medium	7.16111710651049	-1.2316924261749	0.229303781393298	not regulated	NA	NA	NA	Y	Metazoa	1	12	1	6	1	2	1	1	5	10920	7	multi
Nasvi2EG002241	100124077	NV10958	498	Strong	0.513397291603897	-0.210132546145937	NA	filtered	NA	NA	NA	Y	Metazoa	1	12	1	6	1	2	1	1	5	10920	7	multi
Nasvi2EG002242	100124079	NV10959	520	Strong	707.859966260776	-0.248497447515225	0.899898194385952	not regulated	NA	NA	NA	Y	Metazoa	1	12	1	6	1	2	1	1	5	10920	7	multi
Nasvi2EG002243	NA	NV10960	70	Strong	0.513397291603897	-0.210132546145937	NA	filtered	NA	NA	NA	N	Metazoa	1	9	1	6	0	2	0	0	3	5821	1	single
Nasvi2EG002244	100680169	NV10960	511	Strong	225.156172770725	-1.06967750573355	0.243462326469328	not regulated	NA	NA	NA	Y	Metazoa	1	12	1	6	1	2	1	1	5	10920	7	multi
Nasvi2EG002245	100124083	NV10961	517	Strong	48.9159103307571	-1.71573126082259	0.00868751040769583	repressed	NA	NA	NA	N	Metazoa	1	12	1	6	1	2	1	1	5	10920	7	multi
Nasvi2EG002247	NA	na	77	Strong-utrpoor	7.64806942217031	-1.06998846638198	0.393384563289355	not regulated	NA	NA	NA	N	Wasp	1	0	0	0	0	0	0	0	0	3543	1	single
Nasvi2EG002248	100124085	NV10962	520	Strong	179.214866285815	-0.846059011785284	0.518060138807329	not regulated	NA	NA	NA	N	Metazoa	1	12	1	6	1	2	1	1	5	10920	7	multi
Nasvi2EG002249	100124087	NV10963	437	Strong	84.4789316012018	-0.48317274538257	0.801444461001358	not regulated	NA	NA	NA	N	Metazoa	1	12	1	6	1	2	1	1	4	2109	1	single
Nasvi2EG002250	100680275	NV22404	353	Strong	53.8228212119659	-0.494216564106875	0.802232434522494	not regulated	NA	NA	NA	N	Insect	1	8	0	0	0	1	1	0	0	7035	1	single
Nasvi2EG002251	100124090	NV10964	252	Strong	548.845414013344	0.533259788875318	0.754116821440707	not regulated	NA	NA	NA	N	Metazoa	1	11	1	6	1	1	1	1	4	6156	1	single
Nasvi2EG002252	100115407	NV10965	169	Strong	851.700573690644	0.049024632761516	0.98138513086602	not regulated	NA	NA	NA	Y	Metazoa	1	11	1	5	1	2	1	1	4	4567	1	single
Nasvi2EG002253	100124091	NV10966	1219	Strong	658.488108068914	-0.281362139769217	0.885842266016615	not regulated	NA	NA	NA	N	Metazoa	1	12	1	6	1	2	1	1	3	10204	1	single
Nasvi2EG002254	NA	NV10967	1323	Strong	330.106251439806	0.450207434477464	0.809470120139066	not regulated	NA	NA	NA	Y	Metazoa	1	12	1	6	1	2	1	1	4	7587	1	single
Nasvi2EG002255	100680466	na	127	Strong	12.1628651428291	-0.853853913975836	0.608439211105339	not regulated	NA	NA	NA	N	Wasp	1	0	0	0	0	0	0	0	0	10392	1	single
Nasvi2EG002256	NA	na	378	Strong	5.59448025575472	-0.794675750135703	NA	filtered	NA	NA	NA	N	Insect	1	12	1	6	1	2	1	0	0	6405	13	multi
Nasvi2EG002258	NA	na	283	Strong	23.2196007746182	-0.697331995704818	0.699806617273465	not regulated	NA	NA	NA	N	Metazoa	1	12	1	6	1	2	1	1	4	3396	19	multi
Nasvi2EG002259	100379089	na	191	Strong	4.05428838094303	-0.526405787651474	NA	filtered	NA	NA	NA	Y	Metazoa	1	12	1	6	1	2	1	1	4	3395	1	single
Nasvi2EG002260	NA	na	70	Weak-utrpoor	13.4650522341441	0.137298673107631	0.95155740754035	not regulated	NA	NA	NA	N	Wasp	1	0	0	0	0	0	0	0	0	15689	1	single
Nasvi2EG002261	100124093	NV10968	159	Strong	93.2066855584681	-0.647789450396767	0.695430784999146	not regulated	NA	NA	NA	N	Wasp	1	0	0	0	0	0	0	0	0	12018	1	single
Nasvi2EG002262	100124095	NV10969	265	Strong	12332.1394338471	-0.118507874702524	0.95155740754035	not regulated	NA	NA	NA	N	Insect	1	12	1	4	0	2	1	0	0	3089	1	single
Nasvi2EG002263	100680525	NV22405	205	Strong	78.5297239095077	-0.570571377934712	0.748913661611111	not regulated	non-canonical recognition	hmm	CTL domain HMM	Y	Metazoa	1	12	1	6	1	2	1	1	4	5338	15	multi
Nasvi2EG002264	100677804	NV22406	178	Strong	117.935473753343	0.0158643221455146	0.989459090770475	not regulated	non-canonical recognition	hmm	CTL domain HMM	Y	Metazoa	1	8	0	2	1	0	0	0	1	5338	15	multi
Nasvi2EG002266	NA	NV22407	79	Weak	10.3317785326326	0.944604142668797	0.537997793374253	not regulated	NA	NA	NA	N	Wasp	1	0	0	0	0	0	0	0	0	17096	1	single
Nasvi2EG002267	NA	na	201	Medium	0.486952315659824	0.198070198585142	NA	filtered	NA	NA	NA	N	Wasp	1	0	0	0	0	0	0	0	0	7224	1	single
Nasvi2EG002269	NA	na	188	Weak-utrpoor	10.9774007039569	0.0984071202761724	0.960109441967155	not regulated	NA	NA	NA	N	Wasp	1	0	0	0	0	0	0	0	0	4178	1	single
Nasvi2EG002271	100678279	na	1532	Strong	3282.85013303409	0.281597986028554	0.884305219278112	not regulated	NA	NA	NA	N	Insect	1	12	1	0	0	1	1	0	0	10149	1	single
Nasvi2EG002272	NA	na	89	Weak-utrpoor	1.46085694697947	0.508328969732825	NA	filtered	NA	NA	NA	N	Wasp	1	0	0	0	0	0	0	0	0	11110	1	single
Nasvi2EG002273	NA	na	136	Medium-utrpoor	14.0048945016921	-0.0431627933095483	0.98138513086602	not regulated	NA	NA	NA	N	Wasp	1	0	0	0	0	0	0	0	0	16481	1	single
Nasvi2EG002275	NA	na	191	Medium-utrpoor	24.9558502297049	0.0990814979765198	0.95807540217351	not regulated	NA	NA	NA	N	Wasp	1	0	0	0	0	0	0	0	0	8811	1	single
Nasvi2EG002276	NA	na	146	Medium-utrpoor	447.32406325977	-0.465702970567601	0.796914641451825	not regulated	NA	NA	NA	N	Wasp	1	0	0	0	0	0	0	0	0	10445	1	single
Nasvi2EG002282	100677928	na	341	Strong	11.5436879474489	-0.242727056229737	0.911288906318683	not regulated	NA	NA	NA	N	Insect	1	4	0	0	1	1	0	0	0	8808	1	single
Nasvi2EG002284	100124105	NV10972	118	Strong	236.087066792849	-0.410726346128094	0.831361973331684	not regulated	NA	NA	NA	N	Metazoa	1	12	1	6	1	2	1	0	4	11299	1	single
Nasvi2EG002285	NA	na	251	Medium	281.431081579712	-0.302727542794866	0.882641041750402	not regulated	NA	NA	NA	N	Wasp	1	0	0	0	0	0	0	0	0	3608	1	single
Nasvi2EG002286	100677860	NV22256	346	Strong	35.0651262061184	-0.162039207475899	0.936425576250375	not regulated	NA	NA	NA	N	Metazoa	1	12	1	6	1	2	1	1	5	648	1	single
Nasvi2EG002287	100124103	NV10971	483	Strong	665.175039399876	0.0740205105882408	0.966509100014268	not regulated	NA	NA	NA	Y	Insect	1	12	1	6	1	2	1	0	0	115	1	single
Nasvi2EG002288	100124101	NV10970	184	Strong	0.486952315659824	0.198070198585142	NA	filtered	NA	NA	NA	N	Metazoa	1	12	1	6	1	2	1	1	5	13967	1	single
Nasvi2EG002289	NA	NV22255	625	Medium	14.5711817451841	-0.328940613898757	0.884305219278112	not regulated	NA	NA	NA	N	Hymenoptera	1	11	0	0	0	0	0	0	0	8606	56	multi
Nasvi2EG002290	100124106	NV10973	770	Strong	4750.48337712531	0.271633352142534	0.891162879793521	not regulated	NA	NA	NA	N	Metazoa	1	12	1	6	1	2	1	1	4	7937	1	single
Nasvi2EG002291	100124108	NV10974	203	Strong	47.4504939051666	0.0525550539920658	0.98138513086602	not regulated	NA	NA	NA	Y	Metazoa	1	12	1	6	1	2	1	1	5	2023	1	single
Nasvi2EG002292	NA	NV10975	208	Strong	130.01900396834	-0.0399705875779093	0.98138513086602	not regulated	NA	NA	NA	Y	Metazoa	1	12	1	6	1	2	1	1	5	2024	5	multi
Nasvi2EG002293	100124111	NV10976	206	Strong	2974.06035599665	-0.271077213697513	0.891167707701118	not regulated	NA	NA	NA	Y	Metazoa	1	12	1	6	1	2	1	1	5	2024	5	multi
Nasvi2EG002294	100124113	NV10977	1067	Strong	663.09682904896	0.40162451141797	0.833932315674728	not regulated	NA	NA	NA	N	Metazoa	1	12	1	6	1	2	1	1	4	8788	1	single
Nasvi2EG002295	100124115	NV10978	757	Strong	115.754219185818	-0.562579124949846	0.74651027694381	not regulated	NA	NA	NA	N	Metazoa	1	12	0	6	1	2	1	1	3	10604	1	single
Nasvi2EG002296	100301993	NV10979	255	Strong	40.9240562213138	-0.835771073431506	0.578164132043331	not regulated	NA	NA	NA	N	Wasp	1	0	0	0	0	0	0	0	0	12673	1	single
Nasvi2EG002297	NA	NV10979	241	Medium	12.0570852390528	-0.303046804152086	0.897123629828574	not regulated	NA	NA	NA	N	Metazoa	1	12	1	6	1	2	1	1	5	14471	1	single
Nasvi2EG002299	NA	NV10979	154	Strong	10.0828310004694	-0.487475547622661	0.822491516162087	not regulated	NA	NA	NA	N	Hymenoptera	1	8	0	0	0	0	0	0	0	14578	1	single
Nasvi2EG002300	100124118	NV10980	178	Strong	118.199923512784	-0.164233563020559	0.93124627845405	not regulated	NA	NA	NA	N	Metazoa	1	12	1	6	1	2	1	1	5	6082	1	single
Nasvi2EG002301	100124119	NV10981	617	Strong	810.523010458556	0.174191120792448	0.926600390946332	not regulated	NA	NA	NA	N	Metazoa	1	12	1	6	1	2	1	1	5	3519	1	single
Nasvi2EG002302	100124121	NV10982	687	Strong	203.139362453701	-0.287307586447275	0.884902800652125	not regulated	NA	NA	NA	N	Metazoa	1	12	1	6	1	2	1	1	4	15995	1	single
Nasvi2EG002303	100124123	NV10983	436	Strong	32.7096995556515	-0.499221976495746	0.806878147368383	not regulated	NA	NA	NA	N	Metazoa	1	12	1	6	1	2	1	1	5	11210	2	multi
Nasvi2EG002304	NA	na	77	Medium-utrpoor	8.13502173783013	-0.927604663421056	0.547551336985333	not regulated	NA	NA	NA	N	Wasp	1	0	0	0	0	0	0	0	0	13038	1	single
Nasvi2EG002305	100124125	NV10984	267	Strong	46.1483068138515	-0.27055465159777	0.899898194385952	not regulated	NA	NA	NA	N	Metazoa	1	12	1	6	1	2	1	1	5	11413	1	single
Nasvi2EG002306	NA	na	154	Strong	13.4914972100882	0.0171512860943621	0.989459090770475	not regulated	NA	NA	NA	N	Metazoa	1	12	1	6	1	2	1	1	4	15509	1	single
Nasvi2EG002307	NA	na	232	Strong	13.4650522341441	0.137298673107631	0.95155740754035	not regulated	NA	NA	NA	N	Metazoa	1	12	1	6	1	2	1	1	4	9569	147	multi
Nasvi2EG002308	100124129	NV10985	166	Strong	72.9881336056411	-0.563068830427954	0.754116821440707	not regulated	non-canonical recognition	hmm	CTL domain HMM	Y	Metazoa	1	8	0	5	1	0	0	1	3	5338	15	multi
Nasvi2EG002309	100124131	NV10986	229	Medium	0	NA	NA	not expressed	NA	NA	NA	N	Metazoa	1	12	1	6	1	2	1	1	3	14113	3	multi
Nasvi2EG002310	NA	na	127	Weak	1.02679458320779	-0.385893001666893	NA	filtered	NA	NA	NA	N	Arthropod	1	2	0	0	0	1	0	1	0	9428	1	single
Nasvi2EG002311	NA	na	227	Medium	0.513397291603897	-0.210132546145937	NA	filtered	NA	NA	NA	N	Insect	1	5	1	0	0	1	0	0	0	10378	3	multi
Nasvi2EG002312	100124135	NV10987	676	Medium	5.54159030386658	-0.349354944488038	NA	filtered	NA	NA	NA	N	Arthropod	1	12	1	6	1	2	1	1	0	214	17	multi
Nasvi2EG002313	NA	NV30912	83	Strong	0	NA	NA	not expressed	NA	NA	NA	N	Arthropod	1	12	1	3	0	1	1	1	0	16466	1	single
Nasvi2EG002314	100115435	NV10988	310	Strong	796.299260983533	0.69229345866326	0.643073055148638	not regulated	NA	NA	NA	N	Metazoa	1	12	1	6	1	2	1	1	3	13020	1	single
Nasvi2EG002317	NA	na	221	Medium	0.486952315659824	0.198070198585142	NA	filtered	NA	NA	NA	Y	Insect	1	12	0	3	0	1	0	0	0	2925	241	multi
Nasvi2EG002318	NA	na	97	Weak-utrpoor	4.97530306037453	0.193200000182248	NA	filtered	NA	NA	NA	N	Wasp	1	0	0	0	0	0	0	0	0	1920	1	single
Nasvi2EG002319	NA	na	2188	Weak	213.662639087998	0.293643627899037	0.883838998310018	not regulated	NA	NA	NA	N	Wasp	1	0	0	0	0	0	0	0	0	4625	1	single
Nasvi2EG002321	NA	na	174	Medium-utrpoor	22.06058131169	-0.21204166947817	0.922065784761777	not regulated	NA	NA	NA	N	Insect	1	12	1	3	0	1	0	0	0	2925	241	multi
Nasvi2EG002322	NA	na	81	Medium	1.48730192292355	0.157844279349928	NA	filtered	NA	NA	NA	N	Wasp	1	0	0	0	0	0	0	0	0	11588	1	single
Nasvi2EG002323	100124136	NV10989	698	Strong	571.269841718195	0.223052621501563	0.905449450240966	not regulated	NA	NA	NA	N	Metazoa	1	10	1	6	1	2	0	0	3	6997	1	single
Nasvi2EG002324	100124137	NV10990	1112	Strong	132.416377822028	-0.283403399854233	0.889491298327512	not regulated	NA	NA	NA	N	Metazoa	1	12	1	6	1	2	1	1	5	10544	1	single
Nasvi2EG002325	NA	na	58	Strong	0.973904631319649	0.364529812252248	NA	filtered	NA	NA	NA	Y	Wasp	1	0	0	0	0	0	0	0	0	8530	2	multi
Nasvi2EG002326	100124139	NV10991	315	Strong	266.992124714248	-0.336622515395667	0.865326898930198	not regulated	NA	NA	NA	N	Metazoa	1	12	1	6	1	2	1	1	5	12238	1	single
Nasvi2EG002327	100124141	NV10992	507	Strong	11.0038456799009	-0.0402792385762799	0.98138513086602	not regulated	NA	NA	NA	N	Metazoa	1	12	1	6	1	2	1	0	4	9064	1	single
Nasvi2EG002328	100124142	NV10993	226	Strong	10.1621659283017	-0.970192693187244	0.518060138807329	not regulated	NA	NA	NA	N	Metazoa	1	12	1	5	1	1	1	1	5	15494	1	single
Nasvi2EG002329	100678485	na	812	Strong	581.214064568889	0.0118153359368278	0.991529568078731	not regulated	NA	NA	NA	Y	Hymenoptera	1	4	0	0	0	0	0	0	0	16081	1	single
Nasvi2EG002330	100124145	NV10994	826	Strong	4.94885808443046	0.419886148483658	NA	filtered	NA	NA	NA	Y	Metazoa	1	12	1	6	1	2	1	1	4	1946	1	single
Nasvi2EG002331	NA	NV10996	970	Strong	545.752263723609	0.0846872628283995	0.960109441967155	not regulated	NA	NA	NA	N	Insect	1	12	1	6	1	2	1	0	0	2151	15	multi
Nasvi2EG002332	100124149	NV10997	545	Medium	44.9099524230912	0.124839429943388	0.95155740754035	not regulated	NA	NA	NA	N	Insect	1	12	1	6	1	2	1	0	0	2151	15	multi
Nasvi2EG002333	100124151	NV10998	704	Medium	93.9644709036241	0.430370652283721	0.824648143241106	not regulated	NA	NA	NA	N	Metazoa	1	12	1	4	1	2	1	1	3	8504	1	single
Nasvi2EG002335	NA	NV50037	293	Strong	15.9527037643314	0.167003205251989	0.938887477846259	not regulated	NA	NA	NA	N	Metazoa	1	12	1	6	1	2	1	1	5	8241	5	multi
Nasvi2EG002336	100124154	NV10999	365	Strong	86.1887360803445	-0.20150662821363	0.919970061105684	not regulated	NA	NA	NA	N	Metazoa	1	12	1	6	1	2	1	1	5	8241	5	multi
Nasvi2EG002337	NA	na	185	Weak-utrpoor	29.6138135787506	0.96094657977624	0.483474049959075	not regulated	NA	NA	NA	N	Wasp	1	0	0	0	0	0	0	0	0	6134	1	single
Nasvi2EG002338	100124156	NV11000	516	Medium	63.5728102738289	0.502438833025322	0.793030547596177	not regulated	NA	NA	NA	N	Metazoa	1	12	1	5	1	2	1	1	3	9397	1	single
Nasvi2EG002340	NA	na	59	Strong	1.51374689886762	-0.185177506088937	NA	filtered	NA	NA	NA	N	Wasp	1	0	0	0	0	0	0	0	0	3390	1	single
Nasvi2EG002343	NA	na	88	Weak	1.48730192292355	0.157844279349928	NA	filtered	NA	NA	NA	N	Wasp	1	0	0	0	0	0	0	0	0	15277	1	single
Nasvi2EG002344	NA	NV50039	641	Strong	1502.92178474927	0.751826674122443	0.584190154769099	not regulated	NA	NA	NA	N	Metazoa	1	12	1	6	1	2	1	1	5	5227	3	multi
Nasvi2EG002345	100114862	NV11001	1533	Strong	1428.44361353354	1.07160243810145	0.218005987822659	not regulated	canonical recognition	blastp	Tep4	N	Metazoa	1	12	1	6	1	2	1	1	4	1448	1	single
Nasvi2EG002346	100114907	NV11002	662	Strong	6915.15238525467	0.665372791476507	0.654182543927393	not regulated	NA	NA	NA	N	Metazoa	1	12	1	6	1	2	1	1	5	5227	3	multi
Nasvi2EG002347	100114951	NV11003	356	Strong	90.1791917607328	-0.642289040945602	0.700217278150568	not regulated	NA	NA	NA	N	Metazoa	1	12	1	6	1	2	1	1	5	13150	1	single
Nasvi2EG002348	100114992	NV11004	295	Strong-expertchoice	0.513397291603897	-0.210132546145937	NA	filtered	NA	NA	NA	N	Metazoa	1	12	1	6	1	2	1	1	4	8302	1	single
Nasvi2EG002349	100115028	NV11005	1367	Strong	164.89901534285	0.0213530977364614	0.986687942297231	not regulated	NA	NA	NA	N	Metazoa	1	12	0	3	0	2	1	1	3	7789	1	single
Nasvi2EG002350	100115094	NV11006	303	Strong	666.87754871324	0.692866620685036	0.643073055148638	not regulated	NA	NA	NA	N	Metazoa	1	12	1	6	1	2	1	1	4	3660	1	single
Nasvi2EG002351	NA	na	150	Weak-utrpoor	20.8751168728178	0.383877889137988	0.863069316041539	not regulated	NA	NA	NA	N	Wasp	1	0	0	0	0	0	0	0	0	5738	1	single
Nasvi2EG002352	NA	NV23072	408	Strong	299.040699871298	-0.178035238074227	0.92602196366995	not regulated	NA	NA	NA	N	Metazoa	1	12	1	6	1	2	1	1	5	10730	1	single
Nasvi2EG002353	100115156	NV11007	415	Strong	2435.16190052117	-0.120630038577534	0.95155740754035	not regulated	NA	NA	NA	Y	Wasp	1	0	0	0	0	0	0	0	0	7263	1	single
Nasvi2EG002355	NA	NV50040	786	Strong	2523.86199742048	0.479106176277542	0.783885842067448	not regulated	NA	NA	NA	N	Metazoa	1	12	1	4	1	2	1	1	1	805	1	single
Nasvi2EG002357	NA	NV50040	125	Medium	37.4205528565853	0.13112561970003	0.95155740754035	not regulated	NA	NA	NA	Y	Hymenoptera	1	2	0	0	0	0	0	0	0	17146	1	single
Nasvi2EG002359	NA	na	80	Medium-utrpoor	1.00034960726372	-0.00982247691718404	NA	filtered	NA	NA	NA	N	Insect	1	11	1	0	0	0	0	0	0	11742	1	single
Nasvi2EG002360	100679738	NV23073	68	Strong	22.9551510151774	0.110380733810505	0.95645949516687	not regulated	NA	NA	NA	N	Hymenoptera	1	4	0	0	0	0	0	0	0	2306	1	single
Nasvi2EG002361	NA	NV23074	134	Strong	49.0700207078105	-0.135170432612682	0.949983649321344	not regulated	NA	NA	NA	Y	Wasp	1	0	0	0	0	0	0	0	0	12375	1	single
Nasvi2EG002362	100115374	NV11008	497	Strong	199.81641444197	0.251898515876786	0.899898194385952	not regulated	NA	NA	NA	Y	Metazoa	1	12	1	6	1	2	1	1	2	1504	1	single
Nasvi2EG002363	100680243	NV23070	207	Strong	170.456107873994	-0.247074903275831	0.901194439269401	not regulated	NA	NA	NA	N	Insect	1	11	0	4	0	0	0	0	0	7084	1	single
Nasvi2EG002364	100115442	NV11009	995	Strong	5.94920769169418	0.375442042100684	NA	filtered	NA	NA	NA	N	Metazoa	1	11	0	5	1	2	0	0	3	10581	1	single
Nasvi2EG002365	NA	NV23069	400	Strong	55.495237966498	-0.737849882861753	0.643073055148638	not regulated	NA	NA	NA	N	Insect	1	12	1	6	1	2	1	0	0	9468	21	multi
Nasvi2EG002366	NA	NV23069	781	Weak	1.00034960726372	-0.00982247691718404	NA	filtered	NA	NA	NA	N	Insect	1	10	1	4	1	1	1	0	0	8606	56	multi
Nasvi2EG002369	100115513	NV11010	226	Strong	255.950891309737	-0.502488246597354	0.777886148994101	not regulated	NA	NA	NA	N	Metazoa	1	12	1	6	1	2	1	1	4	9405	2	multi
Nasvi2EG002370	NA	na	66	Medium-utrpoor	194.19092973166	0.75952857836953	0.598917592063894	not regulated	NA	NA	NA	Y	Wasp	1	0	0	0	0	0	0	0	0	5578	1	single
Nasvi2EG002371	100115550	NV50041	526	Medium	624.417860095726	0.665923994188066	0.66584439291562	not regulated	NA	NA	NA	N	Insect	1	10	1	1	0	0	1	0	0	16094	1	single
Nasvi2EG002376	100679111	NV23068	1325	Strong	4264.02348515547	0.196310284816571	0.915126617759963	not regulated	NA	NA	NA	N	Metazoa	1	12	1	5	1	1	1	1	3	4362	1	single
Nasvi2EG002377	NA	NV11011	94	Strong	259.376883538078	0.168907332315445	0.928241303621382	not regulated	NA	NA	NA	N	Metazoa	1	12	1	6	1	2	1	1	5	10322	1	single
Nasvi2EG002378	NA	na	116	Weak-utrpoor	62.7730777254513	-0.367797243015698	0.858685315884463	not regulated	NA	NA	NA	N	Wasp	1	0	0	0	0	0	0	0	0	14751	1	single
Nasvi2EG002379	NA	na	103	Weak-utrpoor	9.05603641726164	-0.356124693315963	0.880197278651766	not regulated	NA	NA	NA	N	Wasp	1	0	0	0	0	0	0	0	0	9873	1	single
Nasvi2EG002380	NA	na	570	Weak	6.0285426195264	-0.234011615629017	NA	filtered	NA	NA	NA	N	Wasp	1	0	0	0	0	0	0	0	0	8190	1	single
Nasvi2EG002381	100679820	na	130	Strong	82.9387397263901	-0.45139032047306	0.817909639569779	not regulated	NA	NA	NA	N	Wasp	1	0	0	0	0	0	0	0	0	14424	1	single
Nasvi2EG002382	NA	na	199	Strong	40.606716509985	-0.222757885869528	0.912694031295561	not regulated	NA	NA	NA	N	Wasp	1	0	0	0	0	0	0	0	0	16728	2	multi
Nasvi2EG002383	100680099	na	136	Strong	14.4918468173519	0.0132653034532893	0.991529568078731	not regulated	NA	NA	NA	N	Wasp	1	0	0	0	0	0	0	0	0	16728	2	multi
Nasvi2EG002384	100678612	NV11011	177	Strong	101.967267761734	0.392957368570306	0.840934849547743	not regulated	NA	NA	NA	N	Metazoa	1	10	1	4	1	1	1	1	2	5921	1	single
Nasvi2EG002385	100115676	NV11012	733	Strong	2041.0706619411	0.401768609862053	0.831361973331684	not regulated	NA	NA	NA	N	Metazoa	1	12	0	0	0	0	1	0	3	12270	1	single
Nasvi2EG002386	NA	NV11013	351	Strong	205.505731852835	-0.0308516353521086	0.98138513086602	not regulated	NA	NA	NA	N	Metazoa	1	12	1	6	1	2	1	1	4	9867	82	multi
Nasvi2EG002387	100115763	NV11014	1128	Strong	1058.97355945312	-0.027046001671234	0.982007933907866	not regulated	NA	NA	NA	N	Metazoa	1	12	1	6	1	2	1	1	5	2491	1	single
Nasvi2EG002388	100678489	NV11014	452	Strong	50.7953274142307	-0.476969251062791	0.809780519856319	not regulated	NA	NA	NA	N	Metazoa	1	11	1	6	1	2	1	1	5	5650	1	single
Nasvi2EG002389	100113522	NV11015	304	Strong	1.00034960726372	-0.00982247691718404	NA	filtered	NA	NA	NA	N	Metazoa	1	11	1	6	1	2	1	0	4	7395	1	single
Nasvi2EG002390	100115802	NV11016	262	Strong	34882.3294134357	0.153741577554268	0.934157843393455	not regulated	NA	NA	NA	N	Metazoa	1	12	1	5	1	2	1	1	5	14843	1	single
Nasvi2EG002391	100115848	NV11017	536	Strong	271.894476116846	0.154569823030615	0.934484242707746	not regulated	NA	NA	NA	N	Metazoa	1	12	1	6	1	2	1	1	4	4953	1	single
Nasvi2EG002395	NA	na	52	Strong	7.43650961461773	0.413877968860172	0.85175162394334	not regulated	NA	NA	NA	N	Wasp	1	0	0	0	0	0	0	0	0	5707	1	single
Nasvi2EG002401	NA	NV11019	92	Strong	10.1621659283017	-0.970192693187244	0.518060138807329	not regulated	NA	NA	NA	N	Insect	1	12	1	6	0	1	1	0	0	6000	1	single
Nasvi2EG002402	NA	NV11019	192	Strong	165.84009172817	-0.707893875095631	0.643073055148638	not regulated	NA	NA	NA	N	Hymenoptera	1	7	0	0	0	0	0	0	0	5330	1	single
Nasvi2EG002403	NA	NV11019	481	Strong	548.830823681788	-0.307665352019334	0.879714197098276	not regulated	NA	NA	NA	N	Insect	1	11	0	6	0	2	0	0	0	13674	1	single
Nasvi2EG002404	100679888	NV23067	395	Strong	170.88378696771	-0.984113032409885	0.344970006353095	not regulated	NA	NA	NA	N	Insect	1	12	1	6	1	2	1	0	0	9468	21	multi
Nasvi2EG002405	NA	NV23067	355	Strong	2.48765153018727	0.128709795203276	NA	filtered	NA	NA	NA	N	Insect	1	12	1	6	1	2	1	0	0	9468	21	multi
Nasvi2EG002406	100116034	NV11020	409	Strong	37.4360550838629	-0.936752970394782	0.491801237246254	not regulated	NA	NA	NA	N	Insect	1	12	1	6	1	2	1	0	0	9468	21	multi
Nasvi2EG002407	100116075	NV11021	366	Strong	1902.64580320543	0.385054652731285	0.840299573645866	not regulated	NA	NA	NA	N	Metazoa	1	12	1	6	1	2	1	1	4	995	1	single
Nasvi2EG002408	100116111	NV11022	342	Strong	1127.03472047166	0.00527009927750491	0.995084413112379	not regulated	NA	NA	NA	N	Hymenoptera	1	7	0	0	0	0	0	0	0	16148	1	single
Nasvi2EG002409	100116149	NV11023	1414	Strong	1362.88287058529	0.316692247296828	0.869159803122991	not regulated	NA	NA	NA	N	Metazoa	1	12	0	3	1	1	1	1	4	12349	1	single
Nasvi2EG002410	100116180	NV11024	769	Strong	304.170113308726	0.060541056995419	0.976803983264565	not regulated	NA	NA	NA	N	Metazoa	1	12	1	6	1	1	0	1	4	3438	1	single
Nasvi2EG002411	NA	na	117	Medium-utrpoor	7.51584454244995	-0.123869261877897	0.954635173586335	not regulated	NA	NA	NA	N	Wasp	1	0	0	0	0	0	0	0	0	12502	1	single
Nasvi2EG002412	NA	NV11024	130	Strong	5.54159030386658	-0.349354944488038	NA	filtered	NA	NA	NA	N	Metazoa	1	12	1	4	0	1	0	1	3	14873	1	single
Nasvi2EG002413	NA	NV11024	291	Strong	55.8344631751599	0.201466999099427	0.919970061105684	not regulated	NA	NA	NA	N	Wasp	1	0	0	0	0	0	0	0	0	635	1	single
Nasvi2EG002414	NA	na	187	Strong	31.0637277770635	-0.173565047362859	0.933552314154717	not regulated	NA	NA	NA	N	Hymenoptera	1	6	0	0	0	0	0	0	0	16009	1	single
Nasvi2EG002415	100116215	NV11025	234	Strong	232.222452722126	-0.852031823041123	0.50296063317403	not regulated	NA	NA	NA	N	Metazoa	1	12	1	6	1	2	1	1	4	2370	1	single
Nasvi2EG002416	100679739	NV23066	297	Strong	212.988748149285	-0.615470043266323	0.709343367457229	not regulated	NA	NA	NA	N	Metazoa	1	11	1	6	1	1	1	1	4	9549	1	single
Nasvi2EG002417	100116288	NV11026	672	Strong	263.854291534126	0.0166470820999566	0.989459090770475	not regulated	NA	NA	NA	N	Metazoa	1	12	1	6	1	2	1	1	5	10858	1	single
Nasvi2EG002418	100116326	NV11027	777	Strong	25.0351851575371	-0.122648383615667	0.954223831164894	not regulated	NA	NA	NA	N	Metazoa	1	12	1	6	1	2	1	1	3	10786	1	single
Nasvi2EG002419	100113547	NV11028	184	Strong	672.661703279215	0.515822971320435	0.761652131734998	not regulated	NA	NA	NA	N	Metazoa	1	12	1	6	1	2	1	1	4	10762	1	single
Nasvi2EG002422	100113569	NV11029	117	Strong	381.153262073366	-0.391255192430431	0.840299573645866	not regulated	NA	NA	NA	Y	Metazoa	1	8	1	0	0	0	0	0	3	10747	1	single
Nasvi2EG002423	NA	na	199	Strong	8.84447660970906	0.970558059325839	0.518060138807329	not regulated	NA	NA	NA	N	Insect	1	4	0	2	0	0	0	0	0	16138	1	single
Nasvi2EG002424	100116404	NV11030	826	Strong	460.854771985913	0.0870312531335618	0.959169832368854	not regulated	NA	NA	NA	N	Metazoa	1	12	1	4	1	1	0	0	3	10822	1	single
Nasvi2EG002425	100116469	NV11031	1157	Strong	1866.56756085194	0.259677968406612	0.896759505503548	not regulated	NA	NA	NA	N	Metazoa	1	12	1	6	1	2	1	1	4	13730	1	single
Nasvi2EG002426	100113599	NV11032	302	Strong	179.93070442775	0.00289357623363985	0.996976048136886	not regulated	NA	NA	NA	Y	Metazoa	1	12	1	6	1	2	1	1	3	1381	1	single
Nasvi2EG002427	NA	NV11033	365	Strong	168.561188563243	-0.300934831788224	0.883311003195283	not regulated	NA	NA	NA	N	Metazoa	1	12	1	6	1	2	1	1	5	10612	1	single
Nasvi2EG002428	NA	NV11033	327	Strong	104.655536350807	-0.146897396985063	0.941389506476533	not regulated	NA	NA	NA	N	Metazoa	1	12	1	6	1	2	1	1	5	2036	1	single
Nasvi2EG002429	100116537	NV50042	259	Strong	11.8984153833884	0.489415083596798	0.822491516162087	not regulated	NA	NA	NA	N	Metazoa	1	12	1	6	1	2	1	1	5	14773	2	multi
Nasvi2EG002430	100116571	NV11034	402	Strong	37.5263327603616	-0.0777178103865348	0.969504775797999	not regulated	NA	NA	NA	N	Metazoa	1	12	1	6	1	2	1	1	5	5950	1	single
Nasvi2EG002431	100116603	NV11035	269	Strong	184.117217688413	-0.0804139705997535	0.963013649872899	not regulated	NA	NA	NA	N	Metazoa	1	12	1	0	1	1	0	0	4	5123	1	single
Nasvi2EG002432	100116646	NV11036	1767	Strong	2687.80352225501	0.242072587393923	0.901194439269401	not regulated	NA	NA	NA	N	Metazoa	1	12	1	6	0	2	1	1	3	16464	1	single
Nasvi2EG002433	100116717	NV11038	210	Strong	249.908670254377	0.502139765417281	0.777886148994101	not regulated	NA	NA	NA	Y	Metazoa	1	12	1	6	1	1	1	1	3	595	1	single
Nasvi2EG002434	NA	NV11037	98	Strong	153.040723371238	-2.08685683284889	7.59254000360596e-05	repressed	NA	NA	NA	N	Metazoa	1	12	1	6	1	2	1	1	5	3969	1	single
Nasvi2EG002435	NA	NV23075	167	Strong	1.46085694697947	0.508328969732825	NA	filtered	NA	NA	NA	N	Hymenoptera	1	1	0	0	0	0	0	0	0	10704	1	single
Nasvi2EG002436	100116786	NV11039	2662	Strong	8786.13990467215	0.436723046317082	0.810882055805615	not regulated	NA	NA	NA	N	Metazoa	1	12	1	6	1	2	1	1	5	9401	1	single
Nasvi2EG002437	NA	NV11039	199	Strong	45.5665173430819	0.713679318888904	0.678689704809851	not regulated	NA	NA	NA	N	Metazoa	1	11	1	6	1	2	1	1	3	6060	1	single
Nasvi2EG002440	100116821	NV11040	345	Strong	1245.54924800861	0.202391003512507	0.912714425966754	not regulated	NA	NA	NA	N	Metazoa	1	12	1	6	1	2	1	1	5	10031	1	single
Nasvi2EG002443	100679119	NV23065	275	Strong	33320.4280371654	0.671194599534054	0.647862431419962	not regulated	NA	NA	NA	N	Metazoa	1	12	1	6	1	2	1	1	5	4641	1	single
Nasvi2EG002444	100116851	NV11041	627	Strong	3758.06179127047	0.67924259904702	0.643073055148638	not regulated	NA	NA	NA	N	Metazoa	1	12	1	6	1	2	1	1	4	1394	1	single
Nasvi2EG002445	100678373	NV23076	308	Strong	17.5722305669753	-0.292561910766928	0.899404244873998	not regulated	NA	NA	NA	N	Metazoa	1	11	1	3	0	1	1	1	3	5026	2	multi
Nasvi2EG002446	100113629	NV11042	119	Strong	13109.9545685415	0.00933284817449408	0.992804727705785	not regulated	NA	NA	NA	N	Metazoa	1	12	1	6	1	2	1	1	5	1178	1	single
Nasvi2EG002447	100116923	NV11043	321	Strong	119.67172320843	0.192808390182193	0.922211458269601	not regulated	NA	NA	NA	N	Metazoa	1	12	1	6	1	2	1	1	5	15331	1	single
Nasvi2EG002448	100116961	NV11044	262	Strong	1873.65481440495	-0.0583733091159801	0.978243475399218	not regulated	NA	NA	NA	N	Metazoa	1	12	1	6	1	2	1	1	5	6520	1	single
Nasvi2EG002449	NA	NV23064	115	Strong	57.0509320685872	-1.71072953644869	0.00804754356277865	repressed	NA	NA	NA	Y	Arthropod	1	12	1	6	1	2	1	1	0	4078	1	single
Nasvi2EG002451	100117036	NV11045	461	Strong	672.9525980146	0.47784543722405	0.78987262863929	not regulated	NA	NA	NA	Y	Metazoa	1	12	1	6	1	2	1	1	4	17370	2	multi
Nasvi2EG002452	100117078	NV11046	438	Strong	52.2671271098767	0.315733136139636	0.883311003195283	not regulated	NA	NA	NA	Y	Metazoa	1	12	1	6	1	2	1	1	5	17370	2	multi
Nasvi2EG002453	100117115	NV11047	274	Strong	175.786138370308	-0.161236855516329	0.932383658513945	not regulated	NA	NA	NA	N	Metazoa	1	11	1	6	1	2	1	1	5	15887	1	single
Nasvi2EG002454	100117153	NV11048	397	Strong	922.137223065543	-0.0414988304790904	0.98138513086602	not regulated	NA	NA	NA	N	Metazoa	1	11	1	6	1	2	1	1	5	10854	1	single
Nasvi2EG002455	100117190	NV11049	662	Strong	130.431180834778	-0.619210356783526	0.713905163011976	not regulated	NA	NA	NA	N	Metazoa	1	11	1	6	1	1	1	1	3	13081	1	single
Nasvi2EG002456	100117231	NV11050	1933	Strong	189.621420267669	-0.297579388410172	0.883311003195283	not regulated	NA	NA	NA	N	Metazoa	1	12	1	6	1	2	1	1	4	4011	1	single
Nasvi2EG002457	100117263	NV11051	846	Strong	1143.01751679483	-0.709696960034124	0.63158760625352	not regulated	NA	NA	NA	N	Metazoa	1	12	1	4	1	2	1	1	5	7470	1	single
Nasvi2EG002458	100113672	NV11052	148	Strong	4516.44078054165	-0.470039871881625	0.791665208465457	not regulated	NA	NA	NA	N	Metazoa	1	12	1	6	1	1	1	1	5	10370	1	single
Nasvi2EG002459	NA	na	96	Weak-utrpoor	15.6508662802801	-0.651817492709634	0.729198997948106	not regulated	NA	NA	NA	N	Wasp	1	0	0	0	0	0	0	0	0	1097	1	single
Nasvi2EG002460	100117305	NV11053	744	Strong	3856.09058140798	0.164221201594054	0.928241303621382	not regulated	NA	NA	NA	N	Metazoa	1	12	1	6	1	2	1	1	4	7977	1	single
Nasvi2EG002461	100113703	NV11054	510	Strong	1917.55073878494	0.077480453814403	0.964033424701062	not regulated	NA	NA	NA	N	Metazoa	1	12	1	6	1	2	1	1	5	13277	1	single
Nasvi2EG002462	100113728	NV11055	154	Strong	6966.43375308883	-0.160801343435599	0.929486412092163	not regulated	NA	NA	NA	N	Metazoa	1	12	1	6	0	2	1	1	5	15076	1	single
Nasvi2EG002463	100117342	NV11056	1023	Strong	3521.09474510569	0.523964095668302	0.758041849022279	not regulated	NA	NA	NA	N	Metazoa	1	12	1	6	1	2	1	1	3	10060	1	single
Nasvi2EG002465	100117376	NV11057	785	Strong	2512.7687859598	0.262280542183353	0.89561134749601	not regulated	NA	NA	NA	Y	Metazoa	1	12	1	4	1	2	1	1	2	2108	1	single
Nasvi2EG002466	100117406	NV11058	252	Strong	2879.32806889493	-0.0968333010088649	0.95645949516687	not regulated	NA	NA	NA	N	Metazoa	1	12	1	6	1	2	1	0	4	1611	2	multi
Nasvi2EG002467	100117446	NV11059	351	Strong	14.1371193814125	-0.638512389354169	0.742849812662614	not regulated	NA	NA	NA	N	Metazoa	1	11	1	6	1	2	1	1	3	8338	1	single
Nasvi2EG002468	100117494	NV11060	648	Strong	209.861857717829	0.0252372429943803	0.984235527803693	not regulated	NA	NA	NA	Y	Metazoa	1	12	1	6	1	2	1	1	3	2729	1	single
Nasvi2EG002469	100117530	NV11061	116	Strong	184.139103185746	0.355481312904271	0.853900142893028	not regulated	NA	NA	NA	N	Metazoa	1	12	1	6	1	2	1	1	5	16499	2	multi
Nasvi2EG002470	100113765	NV11062	120	Strong	221.828665280383	-0.150143127608576	0.936425576250375	not regulated	NA	NA	NA	N	Metazoa	1	12	1	6	1	2	1	1	5	16499	2	multi
Nasvi2EG002471	100117569	NV11063	412	Strong	314.777284349466	0.160657338576645	0.930847756923049	not regulated	NA	NA	NA	N	Metazoa	1	11	0	6	1	2	1	0	3	16412	2	multi
Nasvi2EG002472	100117610	NV11064	804	Strong-expertchoice	606.438924036645	-0.157831891945282	0.932491166346293	not regulated	NA	NA	NA	N	Metazoa	1	12	1	6	1	2	1	1	5	2956	1	single
Nasvi2EG002473	100117652	NV11065	608	Strong	123.223557046435	0.486209427611622	0.79380628929714	not regulated	NA	NA	NA	Y	Metazoa	1	12	1	6	1	2	1	1	4	11430	1	single
Nasvi2EG002474	NA	NV23077	250	Medium	2.54054148207541	-0.469523790868136	NA	filtered	NA	NA	NA	N	Insect	1	12	1	6	0	1	0	0	0	2925	241	multi
Nasvi2EG002476	NA	na	224	Medium	0.513397291603897	-0.210132546145937	NA	filtered	NA	NA	NA	N	Insect	1	12	1	5	0	2	0	0	0	2922	1	single
Nasvi2EG002480	100117771	NV11066	439	Strong	393.983634884853	-0.236160622386994	0.90241005585354	not regulated	NA	NA	NA	N	Metazoa	1	12	1	6	1	2	1	1	5	795	1	single
Nasvi2EG002481	100117810	NV11067	1974	Strong	274.238960018647	0.0495208814449913	0.98138513086602	not regulated	NA	NA	NA	N	Metazoa	1	11	1	6	1	2	1	1	5	596	1	single
Nasvi2EG002483	100117847	NV11068	335	Strong	109.276111975242	-0.231111697849759	0.905449450240966	not regulated	NA	NA	NA	N	Metazoa	1	12	1	6	1	2	1	1	5	13139	1	single
Nasvi2EG002484	100679341	NV23063	1136	Strong	290.312945914032	-0.117586774024851	0.95155740754035	not regulated	NA	NA	NA	N	Metazoa	1	11	1	6	0	1	0	0	3	8749	1	single
Nasvi2EG002485	NA	na	88	Strong-utrpoor	0	NA	NA	not expressed	NA	NA	NA	N	Wasp	1	0	0	0	0	0	0	0	0	7800	2	multi
Nasvi2EG002486	100113791	NV11069	1002	Strong	67364.7535506581	0.670859937972126	0.647862431419962	not regulated	NA	NA	NA	N	Metazoa	1	12	1	6	1	2	1	1	5	6656	1	single
Nasvi2EG002487	NA	na	104	Weak-utrpoor	0.973904631319649	0.364529812252248	NA	filtered	NA	NA	NA	N	Wasp	1	0	0	0	0	0	0	0	0	5413	1	single
Nasvi2EG002489	NA	na	297	Strong	0.486952315659824	0.198070198585142	NA	filtered	NA	NA	NA	N	Insect	1	12	1	6	0	2	1	0	0	9230	2	multi
Nasvi2EG002490	NA	NV50043	458	Medium	3.48800113745099	0.106542667598972	NA	filtered	NA	NA	NA	N	Insect	1	12	1	2	0	0	1	0	0	9230	2	multi
Nasvi2EG002491	100117965	NV50043	624	Strong	330.243035798137	0.160458938717161	0.930869140105836	not regulated	NA	NA	NA	N	Metazoa	1	12	1	6	1	2	1	1	5	9515	2	multi
Nasvi2EG002493	100118001	NV11070	1079	Strong	3480.76433299953	0.761139013430698	0.574252619687607	not regulated	NA	NA	NA	N	Metazoa	1	12	1	6	1	2	1	1	4	6421	1	single
Nasvi2EG002495	100118034	NV11071	588	Strong	172.117581879859	-0.568676769287559	0.733831128951779	not regulated	NA	NA	NA	N	Metazoa	1	11	1	6	1	2	1	1	5	8821	2	multi
Nasvi2EG002496	100113823	NV11072	134	Strong	103.606856270266	-0.931445919119002	0.431219432648186	not regulated	NA	NA	NA	N	Hymenoptera	1	3	0	0	0	0	0	0	0	3306	1	single
Nasvi2EG002497	100118070	NV11073	225	Strong	111.673485828931	-0.520521924370465	0.776628934224277	not regulated	NA	NA	NA	N	Metazoa	1	12	0	5	0	1	1	1	3	9152	2	multi
Nasvi2EG002498	100113852	NV11074	218	Strong	81.8855001672383	-0.403415595606717	0.840299573645866	not regulated	NA	NA	NA	N	Metazoa	1	12	0	2	0	1	1	1	3	9152	2	multi
Nasvi2EG002499	100113887	NV11075	1259	Strong	2623.20026981508	0.548505558624775	0.739357876812488	not regulated	NA	NA	NA	N	Metazoa	1	12	1	6	1	2	1	1	4	2376	1	single
Nasvi2EG002500	NA	NV11076	243	Strong	9.56943370886554	-0.423777379223662	0.849814993111125	not regulated	NA	NA	NA	N	Metazoa	1	12	1	6	1	2	1	1	5	5267	17	multi
Nasvi2EG002503	100679574	NV23062	360	Strong	2.00069921452744	-0.0167890417020085	NA	filtered	NA	NA	NA	N	Metazoa	1	11	1	6	1	2	1	1	5	3060	1	single
Nasvi2EG002504	100679641	NV23061	772	Strong	568.165748679794	-0.273658633240219	0.891167707701118	not regulated	NA	NA	NA	N	Metazoa	1	5	1	3	0	1	0	1	1	3494	1	single
Nasvi2EG002505	100118295	NV11077	979	Strong	164.359173075302	0.0412121005543255	0.98138513086602	not regulated	NA	NA	NA	Y	Metazoa	1	12	1	6	1	2	1	1	4	14237	1	single
Nasvi2EG002506	100118333	NV11078	209	Strong	290.641228374027	-0.0687798727186626	0.971862994638484	not regulated	NA	NA	NA	N	Metazoa	1	12	1	5	1	2	1	1	4	1561	1	single
Nasvi2EG002507	100679773	NV23060	124	Strong	647.642932244677	-0.305803541248745	0.880197278651766	not regulated	NA	NA	NA	N	Metazoa	1	12	1	6	1	2	1	1	5	8685	1	single
Nasvi2EG002508	100679453	NV23059	368	Strong	24.9558502297049	0.0990814979765198	0.95807540217351	not regulated	NA	NA	NA	N	Metazoa	1	11	0	2	0	0	1	0	4	11974	1	single
Nasvi2EG002509	100118404	NV11079	521	Strong	113.473567984572	-0.00935446664449534	0.992804727705785	not regulated	NA	NA	NA	N	Metazoa	1	12	1	6	1	2	1	1	4	13074	1	single
Nasvi2EG002513	NA	na	107	Weak-utrpoor	1.00034960726372	-0.00982247691718404	NA	filtered	NA	NA	NA	N	Wasp	1	0	0	0	0	0	0	0	0	236	1	single
Nasvi2EG002514	NA	NV23079	400	Medium	5.48870035197843	0.0749780213088737	NA	filtered	NA	NA	NA	N	Insect	1	8	1	6	1	1	0	0	0	8766	1	single
Nasvi2EG002515	100118519	NV11080	905	Strong	483.525411535761	0.399249763222299	0.837087608941569	not regulated	NA	NA	NA	N	Metazoa	1	12	1	5	1	2	1	1	4	12347	2	multi
Nasvi2EG002518	NA	na	77	Medium-utrpoor	1.46085694697947	0.508328969732825	NA	filtered	NA	NA	NA	N	Wasp	1	0	0	0	0	0	0	0	0	15932	1	single
Nasvi2EG002520	NA	na	86	Strong	19.3613699739502	0.458951200215833	0.834711166244178	not regulated	NA	NA	NA	N	Wasp	1	0	0	0	0	0	0	0	0	579	1	single
Nasvi2EG002522	NA	NV23080	103	Weak	2.97460384584709	0.256857682022865	NA	filtered	NA	NA	NA	Y	Wasp	1	0	0	0	0	0	0	0	0	9520	1	single
Nasvi2EG002523	100679507	NV23081	157	Strong	7.9763518821657	0.1347882980897	0.95155740754035	not regulated	NA	NA	NA	N	Wasp	1	0	0	0	0	0	0	0	0	5608	1	single
Nasvi2EG002524	100302053	NV23082	85	Strong	117.040904049855	-0.0561398417791138	0.979492414924548	not regulated	NA	NA	NA	Y	Wasp	1	0	0	0	0	0	0	0	0	10209	1	single
Nasvi2EG002525	NA	na	74	Weak-utrpoor	2.51409650613134	-0.167886235344733	NA	filtered	NA	NA	NA	N	Wasp	1	0	0	0	0	0	0	0	0	11693	1	single
Nasvi2EG002527	NA	na	70	Weak	10.8716208001806	0.674362756663709	0.72908880183907	not regulated	NA	NA	NA	Y	Wasp	1	0	0	0	0	0	0	0	0	5896	1	single
Nasvi2EG002528	NA	na	108	Medium	8.13502173783013	-0.927604663421056	0.547551336985333	not regulated	NA	NA	NA	N	Wasp	1	0	0	0	0	0	0	0	0	15014	1	single
Nasvi2EG002529	100118667	NV11081	1286	Strong	5464.35455998688	0.172290143969797	0.927798632678076	not regulated	NA	NA	NA	N	Metazoa	1	12	1	6	1	2	1	1	4	5346	1	single
Nasvi2EG002531	100118700	NV11082	417	Strong	310.648220519302	-0.0681299859762339	0.972412800322131	not regulated	NA	NA	NA	N	Metazoa	1	12	1	6	1	2	1	1	5	15630	1	single
Nasvi2EG002532	100118741	NV11083	761	Strong	331.237002135346	-0.212971465551265	0.910706422210761	not regulated	NA	NA	NA	N	Metazoa	1	11	1	6	1	2	1	0	4	16508	1	single
Nasvi2EG002533	100680050	na	130	Medium-utrpoor	68.8982812915319	2.40427154825623	7.38512877535309e-06	induced	NA	NA	NA	N	Insect	1	5	0	3	0	0	0	0	0	1169	1	single
Nasvi2EG002534	NA	NV11083	111	Medium	1.9478092626393	0.634559424774724	NA	filtered	NA	NA	NA	N	Hymenoptera	1	6	0	0	0	0	0	0	0	5289	1	single
Nasvi2EG002535	NA	NV11084	401	Strong	1.00034960726372	-0.00982247691718404	NA	filtered	NA	NA	NA	N	Metazoa	1	12	1	6	1	2	1	0	1	9468	21	multi
Nasvi2EG002536	100680081	NV23058	430	Strong	62.1429577814046	-0.870021387414896	0.527562356683013	not regulated	NA	NA	NA	N	Insect	1	10	0	0	0	1	0	0	0	15502	3	multi
Nasvi2EG002537	100118884	NV11085	1316	Strong	1623.77350102224	0.29248842466275	0.883311003195283	not regulated	NA	NA	NA	N	Metazoa	1	12	1	6	1	2	1	1	5	14600	2	multi
Nasvi2EG002538	100118918	NV11086	376	Strong	2126.22074879385	0.604976914624021	0.705202074440073	not regulated	NA	NA	NA	N	Metazoa	1	12	1	6	1	2	1	1	5	12130	1	single
Nasvi2EG002539	NA	NV23057	263	Weak	6.48904995924215	0.0633337453809548	0.97927576435704	not regulated	NA	NA	NA	N	Wasp	1	0	0	0	0	0	0	0	0	12161	1	single
Nasvi2EG002540	100118995	NV11087	794	Strong	261.445974931771	-0.0117424472478794	0.991529568078731	not regulated	NA	NA	NA	N	Metazoa	1	12	1	6	1	2	1	1	4	8805	1	single
Nasvi2EG002543	100119033	NV11088	750	Strong	850.000800064445	0.676108208989417	0.647862431419962	not regulated	NA	NA	NA	N	Metazoa	1	12	1	6	1	2	1	1	4	13004	1	single
Nasvi2EG002544	NA	na	125	Medium-utrpoor	11.9513053352765	0.220522609160865	0.919970061105684	not regulated	NA	NA	NA	N	Wasp	1	0	0	0	0	0	0	0	0	17398	1	single
Nasvi2EG002548	100119099	NV11089	1017	Strong	562.894079509702	0.834056602398188	0.514270586851313	not regulated	NA	NA	NA	N	Metazoa	1	12	1	6	1	2	1	1	4	2602	1	single
Nasvi2EG002549	NA	na	78	WeakPartial-partof-Nasvi2EG002548t1	0.486952315659824	0.198070198585142	NA	filtered	NA	NA	NA	N	Wasp	1	0	0	0	0	0	0	0	0	4293	1	single
Nasvi2EG002551	100113924	NV11090	235	Strong	3100.35791352266	0.109475209508713	0.953007806328234	not regulated	NA	NA	NA	N	Metazoa	1	12	1	6	1	2	1	1	3	2416	1	single
Nasvi2EG002552	100680291	NV23083	514	Strong	206.664751315763	-0.0937881768846743	0.95645949516687	not regulated	NA	NA	NA	N	Metazoa	1	12	1	1	0	0	1	0	1	7092	1	single
Nasvi2EG002553	NA	NV11091	859	Strong	592.608201617895	-0.255403105652221	0.899404244873998	not regulated	NA	NA	NA	N	Metazoa	1	12	1	6	1	2	1	1	5	8821	2	multi
Nasvi2EG002555	100679575	NV11091	555	Strong	342.529006863465	0.578938729917099	0.72908880183907	not regulated	NA	NA	NA	N	Insect	1	6	0	0	1	0	1	0	0	1553	1	single
Nasvi2EG002558	NA	na	89	Strong	8.87092158565313	0.786976193445187	0.652988155849193	not regulated	NA	NA	NA	N	Wasp	1	0	0	0	0	0	0	0	0	9375	1	single
Nasvi2EG002559	100113993	NV11092	149	Strong	3587.28287231082	0.54571939473014	0.742849812662614	not regulated	NA	NA	NA	N	Metazoa	1	12	1	6	1	2	1	1	5	2512	1	single
Nasvi2EG002561	100678882	na	112	Strong	59.6133590479957	-0.174263104353867	0.928241303621382	not regulated	NA	NA	NA	N	Metazoa	1	12	1	6	1	2	0	1	4	11010	1	single
Nasvi2EG002562	100119170	NV11093	671	Strong	2549.45708655145	0.419445945466556	0.822491516162087	not regulated	NA	NA	NA	N	Metazoa	1	12	1	6	1	2	1	1	5	2385	1	single
Nasvi2EG002563	100119208	NV11094	905	Strong	137.265839272738	0.721809163544771	0.642327171631989	not regulated	ppo	hmm	PPO HMM	Y	Insect	1	12	1	6	1	2	1	0	0	15871	1	single
Nasvi2EG002564	100119246	NV11095	150	Strong	25374.7185869531	0.223075250027965	0.905449450240966	not regulated	NA	NA	NA	N	Metazoa	1	12	1	6	1	2	1	1	5	941	1	single
Nasvi2EG002565	100677917	NV23056	1170	Strong	548.308307432962	9.22889013602172e-07	0.99999812423127	not regulated	NA	NA	NA	N	Metazoa	1	12	0	3	0	2	0	1	4	3595	1	single
Nasvi2EG002566	100114025	NV11096	414	Strong	5742.62957047203	0.44055617106502	0.809780519856319	not regulated	NA	NA	NA	N	Metazoa	1	12	1	6	1	0	0	0	2	10555	1	single
Nasvi2EG002567	NA	na	91	Weak-utrpoor	6.51549493518623	-0.129574706874592	0.95155740754035	not regulated	NA	NA	NA	N	Wasp	1	0	0	0	0	0	0	0	0	13460	1	single
Nasvi2EG002568	NA	na	95	Weak-utrpoor	18.5990251501831	-0.378200971593396	0.865326898930198	not regulated	NA	NA	NA	N	Wasp	1	0	0	0	0	0	0	0	0	13750	1	single
Nasvi2EG002569	100119347	NV11097	542	Strong	2857.87116255134	0.342711361434986	0.859462012487653	not regulated	NA	NA	NA	N	Metazoa	1	12	1	6	1	2	1	1	5	8663	1	single
Nasvi2EG002570	100119383	NV11098	330	Strong	121.899484457787	-0.29336193019655	0.884305219278112	not regulated	NA	NA	NA	N	Metazoa	1	12	1	6	1	2	1	1	4	6622	1	single
Nasvi2EG002571	100119417	NV11099	912	Strong	6379.86594873485	0.156313136927646	0.932491166346293	not regulated	NA	NA	NA	N	Metazoa	1	12	1	6	1	2	1	1	4	1730	1	single
Nasvi2EG002572	100119457	NV11100	676	Medium	18.0327379066911	-0.142194650833858	0.950807093896591	not regulated	NA	NA	NA	N	Metazoa	1	12	1	6	1	2	1	1	4	12743	1	single
Nasvi2EG002573	100119488	NV11101	518	Strong	2194.79439520827	0.265263094666265	0.89561134749601	not regulated	NA	NA	NA	N	Metazoa	1	12	1	6	1	2	1	1	5	17219	1	single
Nasvi2EG002575	NA	na	179	Medium-utrpoor	126.912175242772	0.0275799940022398	0.982473507204244	not regulated	NA	NA	NA	N	Wasp	1	0	0	0	0	0	0	0	0	11708	1	single
Nasvi2EG002576	NA	na	53	MediumPartial-partof-Nasvi2EG002573t1	123.805346517205	0.0984421966829723	0.95645949516687	not regulated	NA	NA	NA	N	Wasp	1	0	0	0	0	0	0	0	0	8234	1	single
Nasvi2EG002578	100119522	NV11102	576	Strong	152.057699782697	-0.606633789685747	0.720766755010381	not regulated	NA	NA	NA	N	Metazoa	1	12	1	6	1	2	1	1	5	15643	1	single
Nasvi2EG002579	100114055	NV11103	497	Strong	24.3257302856582	-1.01779704251428	0.427800878056607	not regulated	NA	NA	NA	N	Metazoa	1	12	1	6	1	2	1	1	5	4596	1	single
Nasvi2EG002580	100114091	NV11104	175	Strong	217.990496185604	-0.602390435002542	0.719153659725448	not regulated	NA	NA	NA	N	Metazoa	1	12	1	6	1	2	1	1	5	15631	1	single
Nasvi2EG002581	100678920	NV31131	47	Strong	173.424328449785	-0.991688068860338	0.33838686173428	not regulated	NA	NA	NA	N	Metazoa	1	5	0	4	1	1	0	0	2	13078	1	single
Nasvi2EG002582	100679642	NV23084	106	Strong	338.034272848695	0.207422469365747	0.912694031295561	not regulated	NA	NA	NA	N	Insect	1	11	1	5	1	0	0	0	0	8219	1	single
Nasvi2EG002583	NA	NV11105	180	Strong	16.0584836681077	-0.256148141299572	0.905449450240966	not regulated	NA	NA	NA	N	Metazoa	1	12	1	6	1	2	1	1	5	9508	1	single
Nasvi2EG002584	100678673	NV23084	273	Strong	10.0299410485813	-0.186972584303545	0.930673361421154	not regulated	NA	NA	NA	N	Hymenoptera	1	1	0	0	0	0	0	0	0	13091	1	single
Nasvi2EG002585	NA	NV11105	100	Medium-utrpoor	217.091367003505	-0.252599195273979	0.899898194385952	not regulated	NA	NA	NA	N	Insect	1	8	1	4	1	1	0	0	0	17377	1	single
Nasvi2EG002586	100680400	NV23085	1650	Strong	2358.69306094386	0.792550022206066	0.547551336985333	not regulated	NA	NA	NA	N	Metazoa	1	12	1	4	1	2	1	1	4	3295	1	single
Nasvi2EG002588	NA	na	145	Medium-utrpoor	10.0828310004694	-0.487475547622661	0.822491516162087	not regulated	NA	NA	NA	N	Wasp	1	0	0	0	0	0	0	0	0	14673	1	single
Nasvi2EG002590	100119790	NV11106	1736	Strong	5763.20011417363	0.273976386872825	0.888342950852325	not regulated	NA	NA	NA	Y	Metazoa	1	12	1	6	1	2	1	1	4	6586	1	single
Nasvi2EG002591	NA	NV11106	121	Medium-utrpoor	22.2037489400769	0.934994975484227	0.527562356683013	not regulated	NA	NA	NA	Y	Metazoa	1	9	0	5	0	1	1	1	3	15320	1	single
Nasvi2EG002592	100119830	NV11107	1878	Strong	7091.66348072413	0.110457277523044	0.951683544199375	not regulated	NA	NA	NA	Y	Metazoa	1	12	1	6	1	2	1	1	4	6496	1	single
Nasvi2EG002593	100119866	NV11108	426	Strong	1176.09106274364	0.213110280612106	0.908694846462272	not regulated	NA	NA	NA	N	Metazoa	1	12	1	6	1	2	1	1	5	14819	1	single
Nasvi2EG002594	100119897	NV50044	3068	Strong	891.304204906198	0.366008254088705	0.847335985579601	not regulated	NA	NA	NA	N	Metazoa	1	12	1	6	1	2	1	1	4	6569	1	single
Nasvi2EG002595	NA	na	69	Strong	9.02959144131757	-0.1961906881486	0.927856106419713	not regulated	NA	NA	NA	N	Metazoa	1	12	1	5	1	2	1	1	3	10456	1	single
Nasvi2EG002596	NA	na	119	Medium-utrpoor	0.973904631319649	0.364529812252248	NA	filtered	NA	NA	NA	N	Wasp	1	0	0	0	0	0	0	0	0	9365	1	single
Nasvi2EG002597	100678744	NV23055	179	Medium-utrpoor	208.07910158091	0.539840571211687	0.755069805999154	not regulated	NA	NA	NA	N	Insect	1	11	0	0	0	0	1	0	0	12975	1	single
Nasvi2EG002598	NA	NV23055	216	Strong	0.513397291603897	-0.210132546145937	NA	filtered	NA	NA	NA	Y	Hymenoptera	1	5	0	0	0	0	0	0	0	9629	1	single
Nasvi2EG002599	100119990	NV11109	481	Strong	927.358737970914	0.29959454879856	0.882411780839814	not regulated	NA	NA	NA	N	Metazoa	1	12	1	6	1	2	1	1	4	8176	1	single
Nasvi2EG002600	100120025	NV11110	541	Strong	20.1127720490507	-0.403987650402124	0.85175162394334	not regulated	NA	NA	NA	N	Metazoa	1	12	1	6	1	2	1	1	5	6986	1	single
Nasvi2EG002601	100120061	NV11111	519	Strong	1969.22786936255	-0.696688971052971	0.642327171631989	not regulated	NA	NA	NA	N	Metazoa	1	12	1	6	1	2	1	1	4	16788	1	single
Nasvi2EG002602	NA	NV11112	685	Medium	214.757825850371	0.0636669304064075	0.975897302872797	not regulated	NA	NA	NA	N	Metazoa	1	12	1	6	1	2	1	1	4	9903	1	single
Nasvi2EG002605	100120155	NV11113	1398	Strong	2150.14342117029	-0.0347676134206423	0.98138513086602	not regulated	NA	NA	NA	N	Metazoa	1	12	0	4	0	0	0	0	1	11063	1	single
Nasvi2EG002607	100120183	NV11114	676	Strong	651.232153807294	-0.186649809801928	0.922089029034383	not regulated	NA	NA	NA	N	Metazoa	1	10	1	6	1	1	1	1	3	14031	1	single
Nasvi2EG002609	100120211	NV11115	649	Strong	2113.62564507869	-0.455238628904757	0.805174922066181	not regulated	NA	NA	NA	Y	Metazoa	1	12	1	6	1	2	1	1	5	10565	1	single
Nasvi2EG002611	NA	NV23086	325	Strong	4.51479572065878	-0.144626411479354	NA	filtered	NA	NA	NA	N	Insect	1	6	1	2	0	2	0	0	0	4274	5	multi
Nasvi2EG002612	100120264	NV11116	738	Strong	891.1728919222	-0.185787973947852	0.922782525600359	not regulated	NA	NA	NA	Y	Metazoa	1	12	1	6	1	2	1	1	5	2769	1	single
Nasvi2EG002616	100120326	NV11117	1139	Strong	516.746684591572	-0.0685818502582812	0.971601701586666	not regulated	NA	NA	NA	Y	Metazoa	1	12	1	6	1	2	1	0	4	6774	1	single
Nasvi2EG002617	NA	na	80	Medium	1.00034960726372	-0.00982247691718404	NA	filtered	NA	NA	NA	N	Wasp	1	0	0	0	0	0	0	0	0	11994	1	single
Nasvi2EG002618	100120354	NV11118	594	Strong	106.545896182947	0.710771963262034	0.643073055148638	not regulated	NA	NA	NA	Y	Metazoa	1	12	1	6	1	2	1	1	4	5314	1	single
Nasvi2EG002620	NA	na	68	Strong	0	NA	NA	not expressed	NA	NA	NA	N	Wasp	1	0	0	0	0	0	0	0	0	14604	1	single
Nasvi2EG002621	NA	NV31133	353	Medium	5.5151453279225	-0.136376247267738	NA	filtered	NA	NA	NA	Y	Wasp	1	0	0	0	0	0	0	0	0	12	1	single
Nasvi2EG002622	100678784	NV23052	137	Strong	0	NA	NA	not expressed	NA	NA	NA	Y	Wasp	1	0	0	0	0	0	0	0	0	11705	1	single
Nasvi2EG002623	NA	NV31134	135	Strong	0	NA	NA	not expressed	NA	NA	NA	Y	Wasp	1	0	0	0	0	0	0	0	0	7967	1	single
Nasvi2EG002624	NA	NV11119	72	Strong	0.486952315659824	0.198070198585142	NA	filtered	NA	NA	NA	Y	Wasp	1	0	0	0	0	0	0	0	0	2846	3	multi
Nasvi2EG002625	NA	NV31135	86	Strong	0	NA	NA	not expressed	NA	NA	NA	Y	Wasp	1	0	0	0	0	0	0	0	0	2846	3	multi
Nasvi2EG002626	NA	NV23087	71	Strong	0	NA	NA	not expressed	NA	NA	NA	Y	Wasp	1	0	0	0	0	0	0	0	0	2846	3	multi
Nasvi2EG002627	NA	na	58	Strong	2.51409650613134	-0.167886235344733	NA	filtered	NA	NA	NA	N	Wasp	1	0	0	0	0	0	0	0	0	4746	1	single
Nasvi2EG002629	NA	NV23088	319	Medium	16.4661010559353	0.109865522709757	0.95645949516687	not regulated	NA	NA	NA	N	Arthropod	1	0	1	6	0	2	0	1	0	2911	1	single
Nasvi2EG002631	NA	na	164	Strong	17.9798479548029	0.0505419861322991	0.98138513086602	not regulated	NA	NA	NA	Y	Insect	1	0	1	3	0	1	0	0	0	4854	1	single
[truncated: 22,390 more rows]
